# Supplementary material for: Integration of miRNA dynamics and drought tolerant QTLs in rice reveals the role of miR2919 in drought stress response
Source: BMC Genomics. 2023 Sep 6;24:526. doi: 10.1186/s12864-023-09609-6 (PMC10481553; doi:10.1186/s12864-023-09609-6)
Supplement: Supplementary file 2 — Additional file 2. [file 12864_2023_9609_MOESM2_ESM.xlsx]

## Sheet: 2A
Supplementary Table 2A: Known miRNA detected under well-watered and drought conditions in three rice genotypes
Known miRNAs	Vandana Drought	Sahbaghi Control	Sahbaghi Drought	Vandana Control	IR20 Drought	IR2O Control
osa-miR160f-5p		Present	Present
osa-miR166i-3p		Present
osa-miR166k-3p		Present
osa-miR166l-3p		Present
osa-miR1873		Present	Present
osa-miR2878-5p		Present
osa-miR396a-3p		Present
osa-miR396b-3p		Present
osa-miR398a		Present
osa-miR5150-3p		Present
osa-miR6255		Present
osa-miR160a-3p		Present
osa-miR160b-3p		Present
osa-miR5143a		Present
osa-miR5143b		Present
osa-miR5079a				Present	Present
osa-miR5079b				Present	Present
osa-miR11339-3p		Present	Present	Present	Present	Present
osa-miR1432-5p	Present	Present		Present		Present
osa-miR156a	Present	Present	Present	Present	Present	Present
osa-miR156b-5p	Present	Present	Present	Present	Present	Present
osa-miR156c-5p	Present	Present	Present	Present	Present	Present
osa-miR156d	Present	Present	Present	Present	Present	Present
osa-miR156e	Present	Present	Present	Present	Present	Present
osa-miR156f-5p	Present	Present	Present	Present	Present	Present
osa-miR156g-5p	Present	Present	Present	Present	Present	Present
osa-miR156h-5p	Present	Present	Present	Present	Present	Present
osa-miR156i	Present	Present	Present	Present	Present	Present
osa-miR156j-5p	Present	Present	Present	Present	Present	Present
osa-miR159a.1	Present	Present	Present	Present	Present	Present
osa-miR159b	Present	Present	Present	Present	Present	Present
osa-miR166a-3p	Present	Present	Present	Present	Present	Present
osa-miR166b-3p	Present	Present	Present	Present	Present	Present
osa-miR166c-3p	Present	Present	Present	Present	Present	Present
osa-miR166d-3p	Present	Present	Present	Present	Present	Present
osa-miR166f	Present	Present	Present	Present	Present	Present
osa-miR166j-3p	Present	Present	Present	Present	Present	Present
osa-miR166g-3p	Present	Present	Present	Present	Present	Present
osa-miR166h-3p	Present	Present	Present	Present	Present	Present
osa-miR166j-5p	Present	Present	Present	Present	Present	Present
osa-miR166m	Present	Present	Present	Present	Present	Present
osa-miR167d-5p	Present	Present	Present	Present	Present	Present
osa-miR167e-5p	Present	Present	Present	Present	Present	Present
osa-miR167f	Present	Present	Present	Present	Present	Present
osa-miR167g	Present	Present	Present	Present	Present	Present
osa-miR167h-5p	Present	Present	Present	Present	Present	Present
osa-miR167i-5p	Present	Present	Present	Present	Present	Present
osa-miR167j	Present	Present	Present	Present	Present	Present
osa-miR167h-3p	Present	Present	Present	Present	Present	Present
osa-miR1862d	Present	Present	Present	Present		Present
osa-miR1862e	Present	Present	Present	Present		Present
osa-miR396a-5p		Present	Present	Present	Present	Present
osa-miR396b-5p		Present	Present	Present	Present	Present
osa-miR396c-5p		Present	Present	Present	Present	Present
osa-miR396e-5p	Present	Present	Present	Present	Present	Present
osa-miR396f-5p	Present	Present	Present	Present	Present	Present
osa-miR397a	Present	Present	Present	Present	Present	Present
osa-miR397b	Present	Present	Present	Present	Present	Present
osa-miR398b	Present	Present	Present	Present	Present	Present
osa-miR408-3p	Present	Present	Present	Present		Present
osa-miR5077	Present	Present	Present	Present	Present	Present
osa-miR5144-5p	Present	Present	Present	Present	Present	Present
osa-miR528-5p	Present	Present	Present	Present	Present	Present
osa-miR530-5p	Present	Present	Present	Present	Present	Present
osa-miR531a	Present	Present		Present	Present	Present
osa-miR531b	Present	Present		Present	Present	Present
osa-miR531c	Present	Present		Present	Present	Present
osa-miR820a	Present	Present	Present	Present	Present	Present
osa-miR820b	Present	Present	Present	Present	Present	Present
osa-miR820c	Present	Present	Present	Present	Present	Present
osa-miR1425-5p	Present	Present	Present		Present	Present
osa-miR159c		Present	Present			Present
osa-miR159d		Present	Present			Present
osa-miR159e		Present	Present			Present
osa-miR159f		Present	Present		Present	Present
osa-miR162a		Present	Present			Present
osa-miR167a-5p		Present	Present		Present	Present
osa-miR167b		Present	Present		Present	Present
osa-miR167c-5p		Present	Present		Present	Present
osa-miR168a-5p	Present	Present	Present		Present	Present
osa-miR168a-3p	Present	Present	Present		Present	Present
osa-miR1846a-5p	Present	Present				Present
osa-miR1846b-5p	Present	Present				Present
osa-miR1846c-5p	Present	Present				Present
osa-miR1846e	Present	Present	Present		Present	Present
osa-miR1850.1		Present				Present
osa-miR2873a	Present	Present				Present
osa-miR396g		Present	Present		Present	Present
osa-miR396h		Present	Present		Present	Present
osa-miR396d		Present	Present		Present	Present
osa-miR444b.2	Present	Present	Present			Present
osa-miR444b.1	Present	Present	Present			Present
osa-miR444c.2	Present	Present	Present			Present
osa-miR444c.1	Present	Present	Present			Present
osa-miR444d.3	Present	Present				Present
osa-miR5072		Present				Present
osa-miR5150-5p		Present	Present		Present	Present
osa-miR530-3p	Present	Present	Present			Present
osa-miR5504	Present	Present	Present		Present	Present
osa-miR6253	Present	Present			Present	Present
osa-miR812k		Present	Present		Present	Present
osa-miR812l		Present	Present		Present	Present
osa-miR812m		Present	Present		Present	Present
osa-miR319a-3p.2-3p	Present		Present	Present		Present
osa-miR319b	Present		Present	Present		Present
osa-miR395b				Present		Present
osa-miR395d				Present		Present
osa-miR395e				Present		Present
osa-miR395g				Present		Present
osa-miR395h				Present		Present
osa-miR395i				Present		Present
osa-miR395j				Present		Present
osa-miR395k				Present		Present
osa-miR395l				Present		Present
osa-miR395s				Present		Present
osa-miR395m				Present		Present
osa-miR395n				Present		Present
osa-miR395p				Present		Present
osa-miR395q				Present		Present
osa-miR395r				Present		Present
osa-miR395y				Present		Present
osa-miR5513				Present		Present
osa-miR11336-3p						Present
osa-miR1320-5p						Present
osa-miR1425-3p						Present
osa-miR159a.2						Present
osa-miR164a			Present			Present
osa-miR164b			Present			Present
osa-miR164f			Present			Present
osa-miR164d			Present			Present
osa-miR166b-5p						Present
osa-miR166d-5p	Present		Present		Present	Present
osa-miR169f.2						Present
osa-miR169i-3p						Present
osa-miR171b			Present			Present
osa-miR171c-3p			Present			Present
osa-miR171d-3p			Present			Present
osa-miR171e-3p			Present			Present
osa-miR171f-3p			Present			Present
osa-miR172a						Present
osa-miR172d-3p						Present
osa-miR1860-3p			Present			Present
osa-miR1876						Present
osa-miR2864.2						Present
osa-miR393b-3p						Present
osa-miR394					Present	Present
osa-miR399d						Present
osa-miR399j						Present
osa-miR408-5p						Present
osa-miR435						Present
osa-miR444a-3p.2						Present
osa-miR444d.2						Present
osa-miR444e						Present
osa-miR5082						Present
osa-miR5083						Present
osa-miR535-5p	Present		Present			Present
osa-miR535-3p						Present
osa-miR5503						Present
osa-miR5788						Present
osa-miR5794						Present
osa-miR5801c-5p			Present		Present	Present
osa-miR6251						Present
osa-miR812f						Present
osa-miR827						Present
osa-miR1860-5p						Present
osa-miR1861e					Present	Present
osa-miR1861k					Present	Present
osa-miR1861m					Present	Present
osa-miR1871	Present		Present			Present
osa-miR2055						Present
osa-miR528-3p						Present
osa-miR812a	Present
osa-miR812b	Present
osa-miR812c	Present
osa-miR812d	Present
osa-miR812e	Present
osa-miR2106					Present
osa-miR5493					Present

## Sheet: 2B
Supplementary Table 2B: Differential expression analysis of known miRNA in three rice genotypes
		Deseq2 IR20									Deseq2 Sahbaghi Dhan									Deseq2 Vandana
Family	Member	baseMean	log2FoldChange	lfcSE	stat	pvalue	padj		Family	Member	baseMean	log2FoldChange	lfcSE	stat	pvalue	padj		Family	Member	baseMean	log2FoldChange	lfcSE	stat	pvalue	padj
osa-miR159	osa-miR159a.1	114.195	0.614941	1.05753	0.581489	0.560911	0.957641		osa-miR156	osa-miR156d	76.9498	1.24089	1.13745	1.09095	0.275297	0.957641		osa-miR156	osa-miR156d	30.8089	-0.499488	0.849138	-0.58823	0.556378	0.898355
	osa-miR159b	114.195	0.614941	1.05753	0.581489	0.560911	0.957641			osa-miR156f-5p	71.8335	1.14449	1.12887	1.01384	0.310661	0.957641			osa-miR156f-5p	28.1323	-0.702245	0.874554	-0.802975	0.421989	0.847137
	osa-miR159f	29.4396	-0.896685	1.09223	-0.820968	0.411665	0.920246			osa-miR156h-5p	71.8335	1.14449	1.12887	1.01384	0.310661	0.957641			osa-miR156h-5p	28.1323	-0.702245	0.874554	-0.802975	0.421989	0.847137
osa-miR531	osa-miR531a	158.794	-1.04193	3.03661	-0.343121	0.731507	0.920246			osa-miR156j-5p	71.8335	1.14449	1.12887	1.01384	0.310661	0.957641			osa-miR156j-5p	28.1323	-0.702245	0.874554	-0.802975	0.421989	0.847137
	osa-miR531c	158.794	-1.04193	3.03661	-0.343121	0.731507	0.920246			osa-miR156a	17.9513	0.675321	1.27481	0.529741	0.596292	0.957641		osa-miR156	osa-miR156a	9.43599	-1.58721	1.1118	-1.4276	0.153407	0.669411
	osa-miR531b	157.686	-1.03622	3.03473	-0.341455	0.732761	0.920246			osa-miR156b-5p	17.9513	0.675321	1.27481	0.529741	0.596292	0.957641			osa-miR156b-5p	9.43599	-1.58721	1.1118	-1.4276	0.153407	0.669411
	osa-miR531-5p	301.481	1.93058	0.694208	2.78098	0.00541951	0.298073			osa-miR156c-5p	17.9513	0.675321	1.27481	0.529741	0.596292	0.957641			osa-miR156c-5p	9.43599	-1.58721	1.1118	-1.4276	0.153407	0.669411
osa-miR396	osa-miR396e-5p	61.1549	1.75146	0.931473	1.88031	0.0600663	0.825911			osa-miR156e	17.9513	0.675321	1.27481	0.529741	0.596292	0.957641			osa-miR156e	9.43599	-1.58721	1.1118	-1.4276	0.153407	0.669411
	osa-miR396f-5p	61.1549	1.75146	0.931473	1.88031	0.0600663	0.825911			osa-miR156g-5p	17.9513	0.675321	1.27481	0.529741	0.596292	0.957641			osa-miR156g-5p	9.43599	-1.58721	1.1118	-1.4276	0.153407	0.669411
osa-miR156	osa-miR156d	92.0106	-0.00769211	0.774596	-0.00993048	0.992077	0.992077			osa-miR156i	17.9513	0.675321	1.27481	0.529741	0.596292	0.957641			osa-miR156i	9.43599	-1.58721	1.1118	-1.4276	0.153407	0.669411
	osa-miR156f-5p	88.4802	-0.123227	0.753252	-0.163594	0.870051	0.920246		osa-miR159	osa-miR159a.1	114.195	0.614941	1.05753	0.581489	0.560911	0.957641		osa-miR159	osa-miR159a.1	53.5497	-0.548623	0.67536	-0.812341	0.416596	0.847137
	osa-miR156h-5p	88.4802	-0.123227	0.753252	-0.163594	0.870051	0.920246			osa-miR159b	114.195	0.614941	1.05753	0.581489	0.560911	0.957641			osa-miR159b	53.5497	-0.548623	0.67536	-0.812341	0.416596	0.847137
	osa-miR156j-5p	88.4802	-0.123227	0.753252	-0.163594	0.870051	0.920246			osa-miR159f	21.2652	-2.37008	1.17562	-2.01602	0.0437975	0.957641		osa-miR166	osa-miR166j-5p	519.511	1.93412	0.634573	3.04791	0.0023044	0.110611
	osa-miR156a	15.2332	-0.273881	1.08718	-0.251919	0.801103	0.920246			osa-miR159c	12.0993	-2.40124	1.53572	-1.56359	0.117915	0.957641			osa-miR166c-3p	20.3629	1.38725	0.856559	1.61957	0.105325	0.669411
	osa-miR156b-5p	16.3059	-0.451325	0.993306	-0.454366	0.649565	0.920246			osa-miR159d	3.81562	0.0323243	1.5332	0.0210829	0.98318	0.98318			osa-miR166j-3p	20.3629	1.38725	0.856559	1.61957	0.105325	0.669411
osa-miR166	osa-miR166j-3p	67.8398	0.833686	0.643423	1.2957	0.195078	0.920246			osa-miR159e	4.87602	-0.553619	1.3903	-0.398202	0.690481	0.957641			osa-miR166g-3p	17.1238	0.217315	0.91196	0.238295	0.811653	0.959091
	osa-miR166c-3p	66.4999	0.789042	0.643141	1.22686	0.219876	0.920246		osa-miR168	osa-miR168a-5p	18.0732	-0.268099	1.17152	-0.228848	0.818987	0.957641			osa-miR166h-3p	15.0964	0.321018	0.930232	0.345095	0.730023	0.959091
	osa-miR166j-5p	478.517	0.394794	1.27616	0.309362	0.757046	0.920246			osa-miR168a-3p	9.7193	-1.03996	1.22805	-0.84684	0.397085	0.957641			osa-miR166a-3p	15.7861	0.696118	0.977805	0.711919	0.476515	0.847137
	osa-miR166g-3p	55.5649	-0.322673	0.781555	-0.412861	0.679709	0.920246		osa-miR166	osa-miR166j-5p	375.206	1.21596	1.2618	0.963668	0.335212	0.957641			osa-miR166d-3p	15.7861	0.696118	0.977805	0.711919	0.476515	0.847137
	osa-miR166h-3p	44.0759	0.0466607	0.784052	0.0595123	0.952544	0.970184			osa-miR166g-3p	43.2031	0.277119	1.01431	0.273208	0.784693	0.957641			osa-miR166f	15.7861	0.696118	0.977805	0.711919	0.476515	0.847137
	osa-miR166a-3p	61.8926	-0.266409	0.688023	-0.387209	0.698601	0.920246			osa-miR166h-3p	37.9688	0.455421	1.02966	0.442303	0.65827	0.957641			osa-miR166m	9.97145	1.22669	1.07695	1.13904	0.254686	0.847137
	osa-miR166d-3p	61.8926	-0.266409	0.688023	-0.387209	0.698601	0.920246			osa-miR166j-3p	37.7556	0.0770329	1.01796	0.0756735	0.939679	0.965076			osa-miR166b-3p	15.1394	0.728778	1.00895	0.722311	0.470104	0.847137
	osa-miR166f	61.8926	-0.266409	0.688023	-0.387209	0.698601	0.920246			osa-miR166c-3p	37.3714	0.0597987	1.01916	0.0586746	0.953211	0.965921		osa-miR167	osa-miR167g	22.2327	0.38045	0.813319	0.467774	0.639946	0.959091
	osa-miR166b-3p	58.4946	-0.167874	0.700837	-0.239533	0.810692	0.920246			osa-miR166a-3p	37.5098	-0.383421	1.02254	-0.37497	0.707682	0.957641			osa-miR167d-5p	20.7194	0.194699	0.821451	0.237019	0.812642	0.959091
	osa-miR166m	20.45	-0.559717	0.925429	-0.604819	0.545299	0.920246			osa-miR166b-3p	37.4187	-0.377135	1.02265	-0.368783	0.71229	0.957641			osa-miR167f	20.7194	0.194699	0.821451	0.237019	0.812642	0.959091
osa-miR167	osa-miR167d-5p	49.3136	-0.276866	0.779669	-0.355107	0.72251	0.920246			osa-miR166d-3p	37.5098	-0.383421	1.02254	-0.37497	0.707682	0.957641			osa-miR167h-5p	20.7194	0.194699	0.821451	0.237019	0.812642	0.959091
	osa-miR167h-5p	49.3136	-0.276866	0.779669	-0.355107	0.72251	0.920246			osa-miR166f	37.5098	-0.383421	1.02254	-0.37497	0.707682	0.957641			osa-miR167j	20.7194	0.194699	0.821451	0.237019	0.812642	0.959091
	osa-miR167g	49.4988	-0.265669	0.775768	-0.342459	0.732005	0.920246			osa-miR166m	11.726	-1.21346	1.2004	-1.01088	0.312074	0.957641			osa-miR167h-3p	6.70026	-0.253874	1.26515	-0.200667	0.840959	0.959091
	osa-miR167f	49.6051	-0.310226	0.782712	-0.396348	0.691849	0.920246			osa-miR166k-3p	2.65223	2.99843	1.80457	1.66158	0.0965976	0.957641		osa-miR319	osa-miR319a-3p.2-3p	30.7218	-0.047701	0.788078	-0.0605283	0.951735	0.971985
	osa-miR167j	49.6051	-0.310226	0.782712	-0.396348	0.691849	0.920246			osa-miR166l-3p	2.65223	2.99843	1.80457	1.66158	0.0965976	0.957641			osa-miR319b	25.5431	-0.0797967	0.840955	-0.0948882	0.924404	0.964595
	osa-miR167e-5p	33.4309	-0.464542	0.749683	-0.619652	0.535487	0.920246		osa-miR167	osa-miR167g	38.3116	0.512087	1.03569	0.494442	0.620994	0.957641		osa-miR396	osa-miR396e-5p	21.1196	-0.857089	0.811181	-1.05659	0.290697	0.847137
	osa-miR167i-5p	33.4309	-0.464542	0.749683	-0.619652	0.535487	0.920246			osa-miR167d-5p	29.643	0.140764	1.20075	0.11723	0.906678	0.957641			osa-miR396f-5p	21.1196	-0.857089	0.811181	-1.05659	0.290697	0.847137
	osa-miR167h-3p	27.0765	-0.653363	0.81739	-0.799328	0.4241	0.920246			osa-miR167f	29.7341	0.131694	1.20097	0.109656	0.912682	0.957641		osa-miR397	osa-miR397b	15.8936	0.147452	0.866771	0.170116	0.864919	0.959091
	osa-miR167b	26.5155	-0.749859	0.842435	-0.890109	0.373407	0.920246			osa-miR167h-5p	29.643	0.140764	1.20075	0.11723	0.906678	0.957641			osa-miR397a	14.9759	0.22915	0.888247	0.25798	0.796422	0.959091
	osa-miR167a-5p	23.6343	-0.648638	0.877518	-0.739173	0.459802	0.920246			osa-miR167j	29.4967	0.15438	1.20308	0.128321	0.897895	0.957641		osa-miR531	osa-miR531a	31.0991	-0.817418	0.793022	-1.03076	0.302652	0.847137
	osa-miR167c-5p	23.6343	-0.648638	0.877518	-0.739173	0.459802	0.920246			osa-miR167e-5p	17.0415	-0.254978	1.17601	-0.216817	0.828351	0.957641			osa-miR531b	31.0991	-0.817418	0.793022	-1.03076	0.302652	0.847137
osa-miR168	osa-miR168a-5p	66.4362	2.05762	0.897444	2.29275	0.0218623	0.601214			osa-miR167i-5p	16.9505	-0.241155	1.17607	-0.205051	0.837532	0.957641			osa-miR531c	31.0991	-0.817418	0.793022	-1.03076	0.302652	0.847137
	osa-miR168a-3p	17.4454	0.770176	1.04075	0.740018	0.459289	0.920246			osa-miR167h-3p	36.2298	4.29166	1.28965	3.32777	0.000875426	0.0665324		osa-miR398	osa-miR398b	7.90789	-0.962234	1.20104	-0.801164	0.423037	0.847137
osa-miR397	osa-miR397b	18.2088	-0.464311	1.07533	-0.431786	0.665897	0.920246			osa-miR167b	12.3594	-0.309391	1.19032	-0.259922	0.794924	0.957641		osa-miR408	osa-miR408-3p	15.3795	0.523629	0.889489	0.588686	0.556072	0.898355
	osa-miR397a	10.0601	-1.04469	1.62153	-0.644262	0.519406	0.920246			osa-miR167a-5p	11.2914	-0.60111	1.19807	-0.501731	0.615857	0.957641		osa-miR528	osa-miR528-5p	9.0022	0.604622	1.04127	0.580657	0.561472	0.898355
osa-miR444	osa-miR444b.2	6.34504	1.73528	1.75729	0.987477	0.323409	0.920246			osa-miR167c-5p	11.2914	-0.60111	1.19807	-0.501731	0.615857	0.957641		osa-miR530	osa-miR530-5p	33.0263	0.13702	0.872401	0.157061	0.875197	0.959091
	osa-miR444c.2	6.34504	1.73528	1.75729	0.987477	0.323409	0.920246		osa-miR186	osa-miR1862d	8.79628	-0.526935	1.23299	-0.427363	0.669115	0.957641		osa-miR820	osa-miR820a	9.51237	0.153021	1.10273	0.138766	0.889635	0.959091
	osa-miR444b.1	6.0453	1.64488	1.75901	0.935117	0.349728	0.920246			osa-miR1862e	4.98795	0.864787	1.43701	0.601797	0.547309	0.957641			osa-miR820b	9.51237	0.153021	1.10273	0.138766	0.889635	0.959091
	osa-miR444c.1	6.0453	1.64488	1.75901	0.935117	0.349728	0.920246		osa-miR396	osa-miR396e-5p	31.4425	0.783957	1.23156	0.636558	0.524413	0.957641			osa-miR820c	9.51237	0.153021	1.10273	0.138766	0.889635	0.959091
osa-miR821	osa-miR821a	27.43	-1.36388	1.04525	-1.30483	0.191949	0.920246			osa-miR396f-5p	31.4425	0.783957	1.23156	0.636558	0.524413	0.957641		osa-miR5077	osa-miR5077	80.9141	-0.0871715	0.68781	-0.126738	0.899148	0.959091
	osa-miR821b	27.43	-1.36388	1.04525	-1.30483	0.191949	0.920246			osa-miR396a-5p	5.33783	-0.638865	1.35841	-0.470303	0.638138	0.957641		osa-miR5079	osa-miR5079a	11.1632	2.31285	1.04562	2.21195	0.0269701	0.431522
	osa-miR821c	27.43	-1.36388	1.04525	-1.30483	0.191949	0.920246			osa-miR396b-5p	5.24014	-0.741739	1.37056	-0.541196	0.588373	0.957641		osa-miR5079	osa-miR5079b	11.1632	2.31285	1.04562	2.21195	0.0269701	0.431522
	osa-miR5177	177.017	-1.06508	0.637546	-1.67059	0.0948027	0.920246			osa-miR396c-5p	3.82569	-0.166499	1.65448	-0.100636	0.91984	0.957641		osa-miR5144	osa-miR5144-5p	5.77727	0.0352131	1.36255	0.0258436	0.979382	0.979382
	osa-miR5144-5p	17.832	0.180505	0.975146	0.185106	0.853146	0.920246		osa-miR397	osa-miR397b	13.9193	1.06803	1.22869	0.869242	0.384715	0.957641
	osa-miR1425-5p	27.485	1.22581	0.786376	1.55881	0.119042	0.920246			osa-miR397a	5.19667	1.19999	1.42286	0.843365	0.399024	0.957641
osa-miR184	osa-miR1846e	23.1158	0.475908	1.036	0.459371	0.645968	0.920246		osa-miR444	osa-miR444b.2	5.07898	0.794822	1.43604	0.553484	0.579932	0.957641
osa-miR186	osa-miR1862d	23.1957	-0.804923	1.21498	-0.6625	0.507651	0.920246			osa-miR444b.1	5.07898	0.794822	1.43604	0.553484	0.579932	0.957641
osa-miR398	osa-miR398b	40.4281	-1.10133	1.04113	-1.05782	0.290137	0.920246			osa-miR444c.2	5.07898	0.794822	1.43604	0.553484	0.579932	0.957641
osa-miR418	osa-miR418-3p	8.17892	0.75447	1.66901	0.452047	0.651235	0.920246			osa-miR444c.1	5.07898	0.794822	1.43604	0.553484	0.579932	0.957641
osa-miR528	osa-miR528-5p	51.9371	-0.176602	1.39751	-0.126369	0.89944	0.933381		osa-miR530	osa-miR530-5p	66.1444	1.49683	0.990972	1.51047	0.130923	0.957641
										osa-miR530-3p	2.99635	0.910773	1.58216	0.575652	0.56485	0.957641
									osa-miR812k	osa-miR812k	4.85368	-0.212593	1.40535	-0.151274	0.879759	0.957641
										osa-miR812l	4.85368	-0.212593	1.40535	-0.151274	0.879759	0.957641
										osa-miR812m	4.85368	-0.212593	1.40535	-0.151274	0.879759	0.957641
									osa-miR820	osa-miR820a	13.2007	-0.702008	1.18458	-0.592622	0.553434	0.957641
										osa-miR820b	13.2007	-0.702008	1.18458	-0.592622	0.553434	0.957641
										osa-miR820c	13.2007	-0.702008	1.18458	-0.592622	0.553434	0.957641
									osa-miR1425	osa-miR1425-5p	8.8468	0.503171	1.40201	0.358892	0.719676	0.957641
									osa-miR5504	osa-miR5504	21.5839	1.73066	1.20229	1.43946	0.150019	0.957641
									osa-miR5144	osa-miR5144-5p	13.3562	1.16435	1.24059	0.938544	0.347965	0.957641
									osa-miR5150	osa-miR5150-3p	2.94531	3.21994	1.77145	1.81769	0.0691123	0.957641
									osa-miR11339	osa-miR11339-3p	3.73126	0.281737	1.52582	0.184647	0.853506	0.957641
									osa-miR1873	osa-miR1873	3.44484	0.159945	1.55942	0.102567	0.918306	0.957641
									osa-miR162	osa-miR162a	5.17978	0.278018	1.55857	0.17838	0.858425	0.957641
									osa-miR184	osa-miR1846e	5.68515	1.39608	1.40678	0.992397	0.321004	0.957641
									osa-miR398	osa-miR398b	47.2253	0.301014	1.02129	0.294739	0.768193	0.957641
									osa-miR408	osa-miR408-3p	4.34408	1.33173	1.45575	0.91481	0.360292	0.957641
									osa-miR507	osa-miR5077	95.4171	1.21399	1.08761	1.1162	0.264338	0.957641
									osa-miR515	osa-miR5150-5p	8.0373	0.590089	1.27261	0.463683	0.642875	0.957641
									osa-miR528	osa-miR528-5p	30.8634	3.29645	1.08248	3.04529	0.00232458	0.088334
									osa-miR535	osa-miR535-5p	4.63397	-3.11264	1.76539	-1.76315	0.0778755	0.957641
