# Supplementary material for: Integration of miRNA dynamics and drought tolerant QTLs in rice reveals the role of miR2919 in drought stress response
Source: BMC Genomics. 2023 Sep 6;24:526. doi: 10.1186/s12864-023-09609-6 (PMC10481553; doi:10.1186/s12864-023-09609-6)
Supplement: Supplementary file 3 — Additional file 3. [file 12864_2023_9609_MOESM3_ESM.xlsx]

## Sheet: 3A
Supplementary Table 3A: Novel miRNA detected under well-watered and drought conditions
IR 20 control	IR 20 drought	Vandana control	Vandana drought	Sahbaghi Dhan control	Sahbaghi Dhan drought
ccucgccggcgcgcgugcucacccu	acuuggauauggaagucuucuuuc	acuuggauauggaagucuucuuuc	acuuggauauggaagucuucuuuc	aguuguggcacgucacagaugacc	auagaaauagaaagaauagaaaa
uucaucuaguaugaggacgug	cgagcacgggcuuuucuggucaa	auguccagauuuguaguac	aaaacguaaacucacaaccauu	augaauguggacaaugcuagaaag	auuuguuguauuagggaaugucuc
aaagaucgaucuuuaguuccggu	aaaacguaaacucacaaccauu	cucccaccgcugccacca	cuaugaaucuggacaacc	aguuguggcacgucacagauga	aguacuacgaaucuggacu
uuguuuugcacuguagaggua	uagccggcuuuuguagcaaauu	aagaacaucuaagggacugaguua	cggggguguagcucaua	uuuagucccgguugguagcacc	aaucauggacuaauuaggcucaaa
acgccggcgggggccucggc	cuaugaaucuggacaacc	uagguuuguuuauuuugggac	cuguccagauucguaguacuaga	auaugaaugugggaaaugcu	uccaucuaggaugaggacgug
uagguuuguuuauuuugggacg	ccucgccggcgcgcgugcucacccu	guaguugggccuugggcu	guacuacgaaucuggacagacc	uaaugaaucuagacauaua	uucaucuaguaugaggacgug
cucccaccgcugccacca	cucccaccgcugccacca	auccagcucggcccacga	uuguuuugguagauaugcucuucaa	gacgccggcgggggccucgg	acauaccagugacuguaaug
cggagacgccggcggcggc	gaaacuguuuggcugagcuccagc	uucaucuaguaugaggacgug	uacgaaucugggacuaaagaucc	gaaacuguuuggcugagcuccagc	guuuccgaucguugaaucuaaca
gaaacuguuuggcugagcuccagc	ccgaucuuguggcaagaacu	aagagugggaacgugggcuucuuuc	ccuaggacuggauaggacgu	aucaauaugaaugugggaaaug	gaaacuguuuggcugagcuccagc
uagguuuguuuauuuugggac	cugcuccggcuucgacgug	aaggucuucaaaguucucugauugc	ccucgccggcgcgcgugcucaccc	uaagucauucuaguauuucuc	acuagguuuguuuauuuugggac
gaaacuguuuggcugaacuccagc	aggacugcaucgaccacuacgagc	aggaucuggacuguuugacacagc	augaauguggaaaaugcuaga	acuagguuuguuuauuuugggaca	gaaacuguuuggcugaacuccagc
ccggcgggggccucggga	uuccggucgcuguuugagaug	ugagguaguaguuuguaa	uucaucuaguaugaggacgug	gcuaaaaccuguaguuuu	uuccaccuaggaugaggacguggc
augccauuuucaaccuuacca	gcuaugaaucuggacaacc	cgacuguuuuauuagaau	cucccaccgcugccacca	auuccgguccucuugugu	uucacuuaggaugaggacgug
ccggucaccgcgugccucu	auuccgguccucuugugu	acuagaucugaugcuguagguauc	uccgaucguugaaucuaaca	cggucaccgcgugccucu	uccacuuaggaugaggacaug
ccgggacguggcggugga	cucguuuauccggucuguga	auaugaauguggaaaaug	aauaugggaaauguuagaaug	gcuaugaaucuggacaacc	gaucugaaccguuugacacagcuc
aaguugcuauauuuugggacg	acaagcguugugcugcuaggcg	uacauaguacaacaaaucu	uaguacuacgaaucuggu	guaguugggccuugggcu	uuuccgaucguugaaucuagc
ucggucugaaucaucguaggc	guaguugggccuugggcu	uguggguggauugaauca	gaaacuguuuggcugagcuccagc	uguccaaauucauagcua	augaauguggguaaugcuagaaag
gcuaaaaccuguaguuuu	aguacuacgaaucuggacu	cuaugaaucuggacaacc	acuagguuuguuuauuuugggac	auucguugcacuagaaaauauccc	uggcuuguggcuaaaaccauc
gaaacuguuuggcugagcuccag	gucuguugggagaaaaccugc	ccgguuucugugauuacauuug	aauguggaaaaugcuagaaug	agggcgcggcugcuccgg	ugaccgaucgggaaauucuuc
auccagcucggcccacga	gccgaucucuaaagaacucugagg	uccgauucguaguacuaagaug	ccccuaccuggcgcgcc	auccagcucggcccacga	gcuaaaaccuguaguuuu
aauuauggauuaauuaggcu	cuuagaucgagcgacugggau	acuuaggaugaggacgug	cgacgggucgcacggcu	uaggccugaugccacgucaccugua	cuuucuauucuuucuauuucuaua
ugugagaugacuugagaga	caucugugacgggcucuaguuuag	ggggauguagcucagaug	caagcgugugauugagagguucga	uucagauugagccgaguuuaa	auccagcucggcccacga
uguuaaugaaucuagacauaug	cuaaaaccuguaguuuuga	agcuaugaaucuggacaacc	gucgcgaucugaaagagac	uaacugguugauccugca	uggacgucauaauuugug
uaggccugaugccacgucaccugua	auccagcucggcccacga	aaaauccgggggucagaauuccuu	gagugggaacgugggcuucuuuc	auucguuguacuaggauguauc	ggggauuuagucuagugguaagaua
auuuuuacucgugaugacgugg	agggacgagugcuuggaggcu	acauaguacaacaaaucu	auccagcucggcccacg	agggacuuauguuuuuaugagagg	ggauggaugucugagcgguugaaag
aggaucuggacuguuugacacagc	aggaaguggaaccuuguua	auuccgguccucuugugu	agaaauacccaauaucuugcuu	ucucucuguauggacucacagug	aggaucuggacuguuugacacagc
uaacugguugauccugca	aggaucuggacuguuugacacagc	gaaucuagacauguggaaaaugcu	cucguuuauccggucuguga	gaaacuguuuggcugaacuccagc	auauaagcgucgccugcgaag
gcuuagaucgagcgacugggau	cgagaucgugcuguggaagug	cuuagaucgagcgacugggau	aaagugugguagaaaaaacua	ucaaguccgacuuugugu	agggacgugggucacugacgug
aauguuugacaccguugacu	caucuucgaucuuggcgguggcacg	uccugacuauauaucugaacauau	gcuaugaaucuggacaca	uaaaauuuuuacucgugaugacgug	aaauccgggggucagaauuccuuc
cuaaagugugguagaaaaaacuaua	auguuggcucaauccgaaggaaau	caucuaguaugaggacguggc	aggaucuggacuguuugacacagc	auucguuguacuagaaaaua	auucguuggauuaggauguguc
gaaguuuggugugaacuaaacaug	cuuucuagaacucuuuucu	uggcaugguaggacaacgcu	ugagguaguaguuuguaa	aaaggauuuauguagaaauuucaua	gaaacuguuuggcugaacuccaac
ugcuugaaauugucggca	cuguucuauaggcucguacc	gcaagauauuggguauuucu	gauguuggcucaauccgaaggaaa	auguguauguauauauauauauau	aaaaucgacuguagcauauggcgc
aagaaguaacuuagugaaauc	ccagcuuguauugaucuca	auaugaauguggaaaaugcu	uaguuuuuucuaccacacu	gcgaagcuaccgugugcc	gagaacaaccgggacuaaagaua
aaauccagcucggcccau	uguggguggauugaauca	uuauaccaaccgggacuaa	acgaccuuacuugaaca	cuuagaucgagcgacugggau	ccgucgccggcgcagccga
agauucguaguacuaggaugug	uccggcugguagugcuccucc	gugguggacaagaaugaccgacgug	uuuaguuggaugugacguauuc	aaaaucgacuguagcauauggcgc	aaugauuuuaguggaaugugacaca
cuaagugaugaacucaau	ggggauguagcucagaug	aaccgggacuaaagaucgaucuuu	auugauucccgaucucuuauugu	gauuaaagauagcgaucuuua	gcuuagaucgagcgacugggau
uuuuuuguuggaugugacauc	ccgacuguuuuauuagaa	auaugaauauggacaaugcuag	aucggacgaucuggugaauugcauu	ugcucugauaccaauuguc	uuagaucgagcgacugggau
aucuauaugaaugugggcaau	uggccgauuuagaauucu	uuuggucuggaugaugugucc	ucggucuguaacuccaauaggagc	gaaucuggaaaagcucugaaaccc	augaauguggauaaugcuaaa
ccaucuaggaugaggacguggc	ucuauucuuucuauuucuau		aucgacggucuggaugagguc	ucaagugaugagugaaaaacugcaa	cguguacguuguggauuauacaua
cuaugaaucuggacaacu	uaggccugaugccacgucaccugua		cuguucuauaggcucguacc	cucccaccgcugccacca	uauugucauaguuacucugaua
uauuccaucuaggaugaggacgug	uagaaauagaaagaauagaaa		gcgagacgaaucuuuugagccuaa	aucaauaugaauguggaaaaugc	cugaaacuguuuggcugagcu
uguuuccgaucguuggaucuagcu	ugaccgaucgggaaauucuuc		cuaugaaucuggacaac	aaaacuguuuggcugagcuccagc	aauccgggggucagaauuccuuc
uuuccgaucguuggaucuagc	uuuucuagucgugagagcu		uuaugaaucuggacaacc	agggacuuauguuuuugug	uucugagaaucuguaguuac
uucacuuaggaugaggacgug	cuagauucguaguacuaggaugugu		ccaucuucccgugcggucgggu	cuaugaaucuagacaacu	gaaucuggaaaagcucugaaaccc
auaugggaaauguuagaauga	aaccgggacuaaagaucgaucuuu		aacgugggcaaugcuagaaagucu	gauugaucugccggucugaccgcuc	auucguuguacuaggaaaaaucu
uucaccuaggacgaggacaug	ccucgccggcgcgcgugcucacc		gcuuagaucgagcgacugggau	aaccaaccuaguaccggaua	uucuauuugguccuuugauu
augaauguggaaaaugauagaaug	uagguuuguuuauuuugggac		acauguguagaucuaaugaugcguu	agagcgccugggucgaagcggc	gugucuaaaagugaacucuuu
cuaugaaucuggacaacc	acggcggcggacgacggcugggc		aguugggagcuagagcugugcc	aggauuggaugugacacauucua	guuggauuucaguguggguu
auucguuguacuagauuaugucu	ccacuuaggaugaggacaug		uucgcgauuuguaccca	aaauccagcucggcccauu	ucuauucuuucuauuucuau
uaagucauucuaguauuucuc	uccaucuaggaugaggacgug		aauccagcucggcccau	cuaugaaucuggacaacc	cuuccggucgaguucuuggucgauc
uaugaauguggaaaaugcuagaa	aucaauaugaaugugggaaaugcua		uuuaguuggaugggacguaucu	augaauguggaaaaugcuaaaau	agggacuuugucacugacaugugg
agggacuuauacuuuugugagg	agccgaucuccaaagaacuccagg		uaaagugugguagaaaaaacua	ccccagcugcggcggccg	aaacguguguagaaucgucugauac
aucauggacuaauuaggc	augaaugugggcaaugcuagaaa		uaggucaucgucgucaucgu	gugugaugugugcagugaac	ggaagccgaucucuaaagaacucu
ugaccgaucgggaaauucuuc	auaugucuuauccaauuaua		aagaacaucuaagggacugaguugu	gcuuagaucgagcgacugggau	ccccuuguccaaguagaacuagg
agggacuuauacuuuuaugagu	cuuucuauucuuucuauuucuaua		ggccggugaagaaaaccucg	uuaccgaagaagccugugcucaaaa	cuagauucguaguacuaagaugugu
agaagcucucucaaacaauuc	uucaucuaguaugaggacgug		acauaguacaacaaaucu	uuacauaguacaacaaaucu	aaagaacaucuaagggacugaguua
gaaacuguuuggcugagcuccagu	guccagauucguaguacuaua		caggacggaggccaugg	gagugggaacgugggcuucuuuc	aaacguguguagaaucgucugauau
uccugacuauauaucugaacauau	uguggcuggauugaaucc		uauuccaucuaggaugaggacgug	uccggucgggccuauggaucc
acuagaucugaugcuguagguauc	gagugggaacgugggcuucuuuc		ccaucuucgccgacgaccuc	aaacguguguagaaucgucugauac
auuugaucuuuaggagcucuaa	augaauguggacaaugcuagaa		ccucgccggcgcgcgugcucacc	aggaucuggacuguuugacacagc
gguucguaguuaggauuggacuuu	cuuuaccgaagaagccugugcuc		cgaucucuaaagaacucugag	uccgaucguugaaucuaacaa
uuuuguauuguaagacuuuua	accguucuguaguagaacaagc		acgggcuuuucuggucaa	aaacguguguagaaucgucugauau
aaucuggaaaaacucugaaaccc	uccggucgggccuauggaucc		gcuaugaaucuggacaacc	gccgaucucuaaagaacucuaagg
aaaaucgacuguagcauauggcgc	auugacuaauuagacucaaa		gaugaucgggccgagggcu	acuuggauauggaagucuucuuuc
agggacuuauacuuuugugagagg	cucuaugaaauccuaacaacgucau		agaaucuuugagcugcug	acccaaauguagauccagaauu
cuguucuauaggcucgua	gauguuggcucaauccgaaggaa		cuguucuauaggcucgua	gggcccucgcgugucgcccaggcgu
ccgggacuaaagaucgcuaucuuu	acgaccuuacuugaacag		uccgaucguugaaucuaacaaug	uguggguggauugaauca
cuaugaaucuggacacac	ugaaacuguuugguugagcuccagc			gagguggucgugcgugauuugauc
cucguuuauccggucuguga	aacgaggaggccgggaccgccgga			uucacaguggcuauguuca
aggaggccgggaccgccgga	guauguucugaucuuauucu			auaaaugugggaaaugcuagaaug
acggacuauuuaggcuuaaaag	acaaugaaucuggacauacc			cugaugaucuuuguagaa
uuuccgaucguugaaugauc	gugucuaaaagugaacucuuu			auggauuugaguaagagg
cuaugaauuuggacaacc	aagugugguagaaaaaacu
aacguguguagaaucgucugauacc	auaugaaugaggacaaugcuaga
uaagaaucugaaaauagc	aagacgugucgaagugaa
ucaaguccgacuuugugu	cuguguauuuucggaacuuccga
augaauguaggaaaugcuaaa	ccuuuuggugaagaacuacu
	aaucauguggcgcugaacu
	aaggaauuuugguuggaugug
	gagaccgagacugaaaaauuc
	gaaacuguuuggcugaacuccagc
	auugaucgaucaagcugaugugcu
	ccgguuucugugauuacauuug
	auaugaauguggacaaugccaga
	ugaaacuguuuggaugagc
	acauguguagaucuaaugaugcguu
	aagaccgagaccgaaaaauuc
	auuuguuguacuagaaug
	ugauuuuugcaaacggaccaua
	auguguuggucugugaggg
	uugguguugguguugcug

## Sheet: 3B
Supplementary Table 3B: Filtered novel miRNA in well-watered and drought conditions
Vandana Control		Vandana Drought			IR20 Control		IR20 Drought			Sahbaghi Dhan Control
miRNA id	Sequences	miRNA id	Sequences		miRNA id	Sequences	miRNA id	Sequences		miRNA id	Sequences	miRNA id	Sequences
chr03_18104S7AVan	uagguuuguuuauuuugggac	chr03_18104S7AVan	uagguuuguuuauuuugggac		chr10_27362IR209A	uagguuuguuuauuuugggacg	chr01_4341IR20S10A	acaagcguugugcugcuaggcg		chr04_27993S13ACon	augaauguggacaaugcuagaaag	chr04_27993S13ACon	augaauguggacaaugcuagaaag
chr02_10026S8AVan	uucgcgauuuguaccca	chr02_10026S8AVan	uucgcgauuuguaccca		chr01_4341IR20S10A	acaagcguugugcugcuaggcg	chr01_3793IR20S10A	gucuguugggagaaaaccugc		chr02_17879S14AStr	uucaucuaguaugaggacgug	chr01_3236S14AStr	aguacuacgaaucuggacu
chr03_13063S8BVan	aggaucuggacuguuugacacagc	chr03_13063S8BVan	aggaucuggacuguuugacacagc		chr01_6028IR20S10A	uguggguggauugaauca	chr01_6205IR20S10A	agggacgagugcuuggaggcu		chr04_25149S14AStr	uccaucuaggaugaggacgug	chr02_17879S14AStr	uucaucuaguaugaggacgug
chr01_5794S7AVan	uguggguggauugaauca	chr01_5794S7AVan	uguggguggauugaauca		chr12_39994IR20S10A	ggggauguagcucagaug	chr03_15683IR20S10A	ccagcuuguauugaucuca		chr03_22124S14AStr	acuagguuuguuuauuuugggac	chr04_25149S14AStr	uccaucuaggaugaggacgug
chr12_38018S7AVan	ggggauguagcucagaug	chr12_38018S7AVan	ggggauguagcucagaug		chr03_21509IR20S10B	uaggccugaugccacgucaccugua	chr01_6028IR20S10A	uguggguggauugaauca		chr03_19254S14AStr	gaaacuguuuggcugaacuccagc	chr03_22124S14AStr	acuagguuuguuuauuuugggac
chr03_16504S8AVan	uagguuuguuuauuuugggac	chr01_7459S8AVan	ccuaggacuggauaggacgu		chr01_7498IR20S10B	ugaccgaucgggaaauucuuc	chr12_39994IR20S10A	ggggauguagcucagaug		chr01_8478S13ACon	acuagguuuguuuauuuugggaca	chr11_38472S14AStr	uuccaccuaggaugaggacguggc
chr02_13259S8AVan	uucaucuaguaugaggacgug	chr03_16504S8AVan	uagguuuguuuauuuugggac		chr09_26243IR209A	ccggucaccgcgugccucu	chr01_2564IR20S10A	uggccgauuuagaauucu		chr02_12945S14AStr	augaauguggguaaugcuagaaag	chr03_19254S14AStr	gaaacuguuuggcugaacuccagc
chr08_35739S7BVan	cuuagaucgagcgacugggau	chr02_13259S8AVan	uucaucuaguaugaggacgug		chr01_3297IR20S10B	cuagauucguaguacuaggaugugu	chr03_21509IR20S10B	uaggccugaugccacgucaccugua		chr04_25735S14AStr	uggacgucauaauuugug	chr08_32764S14AStr	uucacuuaggaugaggacgug
chr01_611S8AVan	gaaacuguuuggcugagcuccagc	chr01_611S8AVan	gaaacuguuuggcugagcuccagc		chr03_21712IR20S10B	uagguuuguuuauuuugggac	chr03_17954IR20S10B	agccgaucuccaaagaacuccagg		chr11_38583S14AStr	ggggauuuagucuagugguaagaua	chr02_12564S14AStr	uccacuuaggaugaggacaug
		chr12_31277S8AVan	ucggucuguaacuccaauaggagc		chr03_17954IR20S10B	agccgaucuccaaagaacuccagg	chr11_37851IR20S10B	cuuagaucgagcgacugggau		chr03_23027S13ACon	cggucaccgcgugccucu	chr01_8478S13ACon	acuagguuuguuuauuuugggaca
					chr01_1451IR20S10B	augaauguggacaaugcuagaa	chr09_34366IR20S10B	auugaucgaucaagcugaugugcu		chr01_11911S14AStr	aaaaucgacuguagcauauggcgc	chr02_15639S14AStr	gaucugaaccguuugacacagcuc
					chr01_7577IR209A	gaaacuguuuggcugagcuccag	chr08_37774IR20S9B	uucacuuaggaugaggacgug		chr12_39279S14AStr	cguguacguuguggauuauacaua	chr01_4122S14AStr	uuuccgaucguugaaucuagc
					chr01_9977IR20S9B	uuuuuuguuggaugugacauc	chr01_7577IR209A	gaaacuguuuggcugagcuccag		chr08_33362S14AStr	cugaaacuguuuggcugagcu	chr02_12945S14AStr	augaauguggguaaugcuagaaag
					chr01_8194IR20S9B	gaaacuguuuggcugagcuccagc	chr01_8194IR20S9B	gaaacuguuuggcugagcuccagc		chr01_3910S14BStre	gcuaaaaccuguaguuuu	chr04_23503S14AStr	uggcuuguggcuaaaaccauc
					chr01_7583IR209A	ugugagaugacuugagaga	chr06_34126IR20S9B	uguuuccgaucguuggaucuagcu		chr03_25203S13ACon	uaggccugaugccacgucaccugua	chr01_7892S14AStr	ugaccgaucgggaaauucuuc
					chr02_20631IR20S9B	uucaucuaguaugaggacgug	chr03_24915IR20S9B	aggaucuggacuguuugacacagc		chr01_5288S14BStre	gaaacuguuuggcugagcuccagc	chr08_34225S14AStr	guuuccgaucguugaaucuaaca
					chr06_34617IR20S9B	uuuccgaucguuggaucuagc	chr08_25001IR209A	gcuuagaucgagcgacugggau		chr07_24138S14BStre	cuuccggucgaguucuuggucgauc	chr04_25735S14AStr	uggacgucauaauuugug
					chr01_13715IR20S9B	gaaacuguuuggcugaacuccagc	chr11_37795IR20S10A	aggacugcaucgaccacuacgagc		chr08_25489S14BStre	gcuuagaucgagcgacugggau	chr11_38583S14AStr	ggggauuuagucuagugguaagaua
					chr06_34126IR20S9B	uguuuccgaucguuggaucuagcu	chr01_410IR20S10A	uuccggucgcuguuugagaug		chr03_15283S14BStre	aggaucuggacuguuugacacagc	chr10_36126S14AStr	aaauccgggggucagaauuccuuc
					chr03_24915IR20S9B	aggaucuggacuguuugacacagc	chr10_27362IR209A	uagguuuguuuauuuugggacg		chr03_23869S13ACon	ucaagugaugagugaaaaacugcaa	chr03_23027S13ACon	cggucaccgcgugccucu
					chr08_38480IR20S9B	gaaacuguuuggcugagcuccagu	chr01_7498IR20S10B	ugaccgaucgggaaauucuuc		chr01_5028S13BCon	uguggguggauugaauca	chr01_11911S14AStr	aaaaucgacuguagcauauggcgc
					chr08_25001IR209A	gcuuagaucgagcgacugggau	chr09_26243IR209A	ccggucaccgcgugccucu		chr04_23503S14AStr	uggcuuguggcuaaaaccauc	chr02_13704S14AStr	gaaacuguuuggcugaacuccaac
					chr01_6147IR209A	aaguugcuauauuuugggacg	chr01_3297IR20S10B	cuagauucguaguacuaggaugugu		chr08_34225S14AStr	guuuccgaucguugaaucuaaca	chr01_2798S14AStr	gagaacaaccgggacuaaagaua
					chr03_19899IR20S10B	uccaucuaggaugaggacgug	chr03_21712IR20S10B	uagguuuguuuauuuugggac		chr03_14264S14BStre	aaacguguguagaaucgucugauac	chr12_39279S14AStr	cguguacguuguggauuauacaua
					chr08_37774IR20S9B	uucacuuaggaugaggacgug	chr03_19899IR20S10B	uccaucuaggaugaggacgug		chr10_27162S14BStre	ggaagccgaucucuaaagaacucu	chr08_33362S14AStr	cugaaacuguuuggcugagcu
					chr04_29345IR20S9B	ccaucuaggaugaggacguggc	chr01_1451IR20S10B	augaauguggacaaugcuagaa		chr03_13038S14BStre	aaugauuuuaguggaaugugacaca	chr07_32445S14AStr	agggacgugggucacugacgug
					chr12_47295IR20S9B	uauuccaucuaggaugaggacgug	chr07_30199IR20S10B	auugacuaauuagacucaaa		chr01_6295S14BStre	aaacguguguagaaucgucugauau	chr01_3910S14BStre	gcuaaaaccuguaguuuu
					chr01_5952IR20S9B	uucaccuaggacgaggacaug	chr09_34487IR20S10B	gugucuaaaagugaacucuuu		chr01_13507S13ACon	cuuagaucgagcgacugggau	chr10_28785S14BStre	aauccgggggucagaauuccuuc
					chr08_39454IR20S9B	ccgggacuaaagaucgcuaucuuu	chr01_6499IR20S10B	aaccgggacuaaagaucgaucuuu		chr10_30476S13BCon	gccgaucucuaaagaacucuaagg	chr03_25203S13ACon	uaggccugaugccacgucaccugua
					chr11_37795IR20S10A	aggacugcaucgaccacuacgagc	chr03_20253IR20S10B	ccuuuuggugaagaacuacu				chr05_19947S14BStre	uucugagaaucuguaguuac
							chr01_7583IR209A	ugugagaugacuugagaga				chr01_5288S14BStre	gaaacuguuuggcugagcuccagc
							chr02_20631IR20S9B	uucaucuaguaugaggacgug				chr07_24138S14BStre	cuuccggucgaguucuuggucgauc
							chr01_13715IR20S9B	gaaacuguuuggcugaacuccagc				chr08_25489S14BStre	gcuuagaucgagcgacugggau
							chr12_47295IR20S9B	uauuccaucuaggaugaggacgug				chr10_27162S14BStre	ggaagccgaucucuaaagaacucu
												chr03_15283S14BStre	aggaucuggacuguuugacacagc
												chr03_13038S14BStre	aaugauuuuaguggaaugugacaca
												chr01_6295S14BStre	aaacguguguagaaucgucugauau
												chr01_13507S13ACon	cuuagaucgagcgacugggau
												chr10_30476S13BCon	gccgaucucuaaagaacucuaagg
												chr01_5028S13BCon	uguggguggauugaauca
												chr09_26609S14BStre	gugucuaaaagugaacucuuu
												chr03_14264S14BStre	aaacguguguagaaucgucugauac

## Sheet: 3C
Supplementary Table 3C: Differential expression analysis of novel miRNA in three rice genotypes
IR20								Vandana								Sahbaghi Dhan
	baseMean	log2FoldChange	lfcSE	stat	pvalue	padj			baseMean	log2FoldChange	lfcSE	stat	pvalue	padj			baseMean	log2FoldChange	lfcSE	stat	pvalue	padj
chr01_4341IR20S10A	1945.3	1.19083	1.0042	1.18586	0.235678	0.58013		chr12_38018S7AVan	920.459	-1.33919	0.156566	-8.55354	1.19e-17	9.55e-17		chr04_25735S14AStr	34.777	1.61	1.20718	1.33369	0.182305	0.991697
chr01_8194IR20S9B	37.4032	1.64841	1.09242	1.50896	0.131309	0.460104		chr02_10026S8AVan	5.45625	-1.02585	1.82818	-0.561133	0.574707	0.712888		chr11_38583S14AStr	22.6985	1.959	1.28271	1.52724	0.126702	0.991697
chr01_7583IR209A	21.301	1.93757	1.46506	1.32252	0.185994	0.541074		chr08_35739S7BVan	5.6945	1.48102	1.65365	0.895608	0.370462	0.59274		chr01_11911S14AStr	6.40017	1.24899	1.36622	0.914196	0.360614	0.991697
chr01_6028IR20S10A	181.998	-2.71306	1.14082	-2.37817	0.0173989	0.278382		chr01_611S8AVan	8.50353	-1.49461	1.35482	-1.10318	0.269949	0.539898		chr07_24138S14BStre	8.94839	-1.03185	1.365	-0.755933	0.449689	0.991697
chr01_10828IR20S10B	11.3135	3.64579	1.78378	2.04386	0.0409674	0.338814		chr12_31277S8AVan	3.03655	-3.52809	2.53321	-1.39273	0.163701	0.519652		chr03_19254S14AStr	6.24242	-1.15604	1.52738	-0.756876	0.449124	0.991697
chr10_27362IR209A	11.7145	3.09537	1.59934	1.93541	0.0529397	0.338814		chr12_38018S7AVan	920.459	-1.33919	0.156566	-8.55354	1.19e-17	9.55e-17		chr03_23027S13ACon	7.06653	-1.53465	1.55881	-0.9845	0.32487	0.991697
chr01_1451IR20S10B	18.281	2.12821	1.45584	1.46185	0.143783	0.460104										chr12_39279S14AStr	4.77111	-1.01871	1.54964	-0.657382	0.510936	0.991697
chr09_26243IR209A	8.62611	1.72251	1.6635	1.03547	0.30045	0.640961										chr03_23869S13ACon	1.85317	1.292	1.98728	0.650138	0.515603	0.991697
chr02_20631IR20S9B	22.5047	2.07529	1.25314	1.65607	0.097707	0.390828										chr01_7892S14AStr	4.38152	1.7076	1.57116	1.08684	0.277109	0.991697
chr03_24915IR20S9B	74.5248	-2.04764	1.12181	-1.82531	0.0679543	0.362423										chr08_25489S14BStre	17.6207	1.36209	1.49158	0.913186	0.361145	0.991697
chr07_30199IR20S10B	11.2393	-1.09582	1.45371	-0.753812	0.450962	0.801711										chr02_13040S14AStr	2.83929	1.10509	1.76356	0.62662	0.530908	0.991697
chr01_6147IR209A	2.28133	1.71941	3.02915	0.567621	0.570292	0.873225										chr01_3236S14AStr	2.54604	-1.04451	1.7826	-0.585944	0.557913	0.991697
chr01_9977IR20S9B	4.05722	2.66613	2.24038	1.19003	0.234033	0.58013										chr11_38472S14AStr	1.82235	-1.57733	1.98992	-0.792662	0.427975	0.991697
chr08_25001IR209A	17.8511	-3.75184	1.49629	-2.50743	0.0121611	0.278382										chr05_19947S14BStre	3.58995	-3.46501	1.9123	-1.81196	0.0699923	0.991697
chr08_39454IR20S9B	4.29213	1.18604	2.10456	0.563559	0.573054	0.873225
chr01_6205IR20S10A	8.02211	-3.00728	1.79791	-1.67265	0.0943958	0.390828
chr05_20007IR209A	1.20322	3.29251	3.69964	0.889954	0.373491	0.746981
chr12_39920IR20S10B	1.3617	-1.55326	3.55945	-0.436378	0.662563	0.885732
chr01_8721IR20S9B	5.16274	-2.04269	1.86023	-1.09808	0.272168	0.622098
chr11_37795IR20S10A	8.75827	-1.45079	1.80672	-0.803001	0.421974	0.794305
