# Supplementary material for: Integration of miRNA dynamics and drought tolerant QTLs in rice reveals the role of miR2919 in drought stress response
Source: BMC Genomics. 2023 Sep 6;24:526. doi: 10.1186/s12864-023-09609-6 (PMC10481553; doi:10.1186/s12864-023-09609-6)
Supplement: Supplementary file 4 — Additional file 4. [file 12864_2023_9609_MOESM4_ESM.xlsx]

## Sheet: 4A
Supplementary Table 4A: Target genes(mRNA) predicted for differential expressed miRNA by psRNA Target
miRNA_Acc.	Expectation	Target_Acc.	Annotation
osa-miR156k	0	LOC_Os11g30370	OsSPL19 - SBP-box gene family member, expressed
	0	LOC_Os09g32944	OsSPL18 - SBP-box gene family member, expressed
	0	LOC_Os09g31438	OsSPL17 - SBP-box gene family member, expressed
	0	LOC_Os08g41940	OsSPL16 - SBP-box gene family member, expressed
	0	LOC_Os08g39890	OsSPL14 - SBP-box gene family member, expressed
	0	LOC_Os01g69830	OsSPL2 - SBP-box gene family member, expressed
	0	LOC_Os06g45310	OsSPL11 - SBP-box gene family member, expressed
	0	LOC_Os04g46580	OsSPL7 - SBP-box gene family member, expressed
	0	LOC_Os02g07780	OsSPL4 - SBP-box gene family member, expressed
	0	LOC_Os06g49010	OsSPL12 - SBP-box gene family member, expressed
	0	LOC_Os02g04680	OsSPL3 - SBP-box gene family member, expressed
	1	LOC_Os07g32170	OsSPL13 - SBP-box gene family member, expressed
	1	LOC_Os05g05170	jacalin-like lectin domain containing protein, expressed
	2	LOC_Os02g43430	protein kinase domain containing protein, expressed
	2	LOC_Os02g04450	plant-specific domain TIGR01589 family protein, putative, expressed
	2	LOC_Os03g49710	ribosomal protein S13p/S18e, putative, expressed
	2	LOC_Os05g20620	retrotransposon protein, putative, unclassified, expressed
	2	LOC_Os12g33470	expressed protein
	2	LOC_Os02g45054	ZOS2-15 - C2H2 zinc finger protein, expressed
	2	LOC_Os10g05695	retrotransposon protein, putative, unclassified, expressed
	3	LOC_Os01g39136	retrotransposon protein, putative, unclassified, expressed
	3	LOC_Os03g25330	peroxidase precursor, putative, expressed
	3	LOC_Os05g06680	expressed protein
	3	LOC_Os01g02360	resistance-related receptor-like kinase, putative, expressed
	3	LOC_Os01g40820	peptidase family M41 containing protein, expressed
	3	LOC_Os06g37320	expressed protein
	3	LOC_Os02g25230	expressed protein
	3	LOC_Os05g48010	MYB family transcription factor, putative, expressed
	3	LOC_Os01g21960	serine/threonine-protein kinase, putative, expressed
	3	LOC_Os12g39120	protein phosphatase 2C, putative, expressed
	3	LOC_Os02g07260	phosphoglycerate kinase protein, putative, expressed
	3	LOC_Os09g20830	heat shock factor-binding protein 1, putative, expressed
	3	LOC_Os09g03670	retrotransposon protein, putative, unclassified, expressed
	3	LOC_Os08g34380	receptor-like kinase, putative, expressed
	3	LOC_Os05g25194	metal cation transporter, putative, expressed
	3	LOC_Os12g17804	expressed protein
	3	LOC_Os01g14030	DUF260 domain containing protein, putative, expressed
	3	LOC_Os01g68010	TBC domain containing protein, expressed
	3	LOC_Os06g47900	expressed protein
osa-miR159f	1	LOC_Os01g12700	MYB family transcription factor, putative
	1	LOC_Os05g41166	MYB family transcription factor, putative, expressed
	2	LOC_Os09g36650	expressed protein
	2	LOC_Os03g38210	MYB family transcription factor, putative, expressed
	3	LOC_Os04g46384	MYB family transcription factor, putative, expressed
	3	LOC_Os10g28930	retrotransposon protein, putative, Ty3-gypsy subclass, expressed
	3	LOC_Os01g48850	auxin-responsive protein, putative, expressed
	3	LOC_Os03g21380	OsCML27 - Calmodulin-related calcium sensor protein, expressed
	3	LOC_Os12g24510	retrotransposon protein, putative, unclassified, expressed
	3	LOC_Os11g36160	receptor-like protein kinase 2 precursor, putative, expressed
	3	LOC_Os06g46560	myb-like DNA-binding domain containing protein, expressed
	3	LOC_Os09g39740	ACT domain containing protein, expressed
osa-miR166j-5p	3	LOC_Os08g06415	expressed protein
osa-miR167h-3p	2	LOC_Os03g25950	expressed protein
	2	LOC_Os04g45580	kinesin motor domain containing protein, expressed
	3	LOC_Os01g74610	zinc finger, C3HC4 type domain containing protein, expressed
	3	LOC_Os06g34070	GDSL-like lipase/acylhydrolase, putative, expressed
	3	LOC_Os01g41565	ATP-binding domain-containing protein, putative, expressed
	3	LOC_Os02g39140	helix-loop-helix DNA-binding domain containing protein, expressed
	3	LOC_Os02g52470	ATP-binding domain-containing protein, putative, expressed
osa-miR168a-5p	2	LOC_Os02g47690	retrotransposon protein, putative, Ty3-gypsy subclass, expressed
	2	LOC_Os07g45039	expressed protein
	3	LOC_Os09g02700	polyadenylate-binding protein, putative, expressed
	3	LOC_Os03g48180	peptide transporter PTR2, putative, expressed
	3	LOC_Os02g58490	PINHEAD, putative, expressed
	3	LOC_Os01g19990	expressed protein
	3	LOC_Os01g25300	expressed protein
	3	LOC_Os08g38610	pentatricopeptide, putative, expressed
	3	LOC_Os02g03700	expressed protein
osa-miR2091-3p	3	LOC_Os09g37000	26S proteasome non-ATPase regulatory subunit 3, putative, expressed
	3	LOC_Os12g42040	OsWAK126 - OsWAK receptor-like protein kinase, expressed
	3	LOC_Os12g42070	OsWAK129b - OsWAK receptor-like protein kinase, expressed
	3	LOC_Os04g20210	expressed protein
	2	LOC_Os01g37980	vesicle transport v-SNARE protein, putative, expressed
	2	LOC_Os05g24150	tetratricopeptide-like helical, putative, expressed
	2	LOC_Os05g34000	POT family protein, expressed
	3	LOC_Os03g46770	RNA recognition motif containing protein, expressed
	3	LOC_Os12g42420	DNA binding protein, putative, expressed
	3	LOC_Os12g06060	amino acid permease family protein, putative, expressed
	3	LOC_Os01g49580	Protein kinase domain containing protein, expressed
	3	LOC_Os04g10720	retrotransposon protein, putative, unclassified, expressed
	3	LOC_Os01g72780	expressed protein
	3	LOC_Os03g08430	SAC domain containing protein, putative, expressed
osa-miR2919	1	LOC_Os08g36250	expressed protein
	1	LOC_Os03g22770	CCT/B-box zinc finger protein, putative, expressed
	1	LOC_Os06g45090	expressed protein
	2	LOC_Os06g24310	retrotransposon protein, putative, unclassified, expressed
	2	LOC_Os01g71620	expressed protein
	2	LOC_Os11g06910	myosin heavy chain-related, putative, expressed
	2	LOC_Os01g72834	RNA recognition motif containing protein, putative, expressed
	2	LOC_Os04g35560	glutathione S-transferase, putative, expressed
	2	LOC_Os03g22259	expressed protein
	2	LOC_Os02g12870	expressed protein
	2	LOC_Os10g34795	expressed protein
	2	LOC_Os03g24810	expressed protein
	2	LOC_Os01g21340	expressed protein
	2	LOC_Os08g02900	expressed protein
	2	LOC_Os06g43560	phox domain-containing protein, putative, expressed
	2	LOC_Os03g61220	DEAD-box ATP-dependent RNA helicase 3, putative, expressed
	2	LOC_Os10g20310	thioredoxin fold, putative, expressed
	2	LOC_Os01g73090	expressed protein
	2	LOC_Os02g15880	CPuORF16 - conserved peptide uORF-containing transcript, expressed
	2	LOC_Os06g28060	ATP-binding region, ATPase-like domain containing protein, expressed
	2	LOC_Os03g10120	proteasome subunit, putative, expressed
	2	LOC_Os02g43850	serine esterase family protein, putative, expressed
	2	LOC_Os03g17020	GTPase-activating protein, putative, expressed
	2	LOC_Os06g07120	dehydrodolichyl diphosphate synthase, putative, expressed
	2	LOC_Os06g43850	ATP synthase F1, delta subunit family protein, putative, expressed
	2	LOC_Os07g14070	SCP-like extracellular protein, expressed
	2	LOC_Os12g32810	expressed protein
	2	LOC_Os01g74430	expressed protein
	2	LOC_Os01g69990	GYF domain containing protein, putative, expressed
	2	LOC_Os01g56800	MATH domain containing protein, expressed
	2	LOC_Os11g43970	AAA-type ATPase family protein, putative, expressed
	2	LOC_Os10g39900	glycosyltransferase family protein 1, putative, expressed
	2	LOC_Os01g09550	no apical meristem protein, putative, expressed
	2	LOC_Os11g19864	transposon protein, putative, Pong sub-class, expressed
	2	LOC_Os07g39310	ZOS7-06 - C2H2 zinc finger protein, expressed
	2	LOC_Os03g47740	homeodomain protein, putative, expressed
	2	LOC_Os02g29550	AP2 domain containing protein, expressed
	2	LOC_Os03g27780	protein phosphotase protein, putative, expressed
	2	LOC_Os08g01850	esterase, putative, expressed
	2	LOC_Os10g36950	DUF677 domain containing protein, putative, expressed
	2	LOC_Os08g23790	polygalacturonase, putative, expressed
	2	LOC_Os05g50550	polyprenyl synthetase, putative, expressed
	2	LOC_Os01g17402	cyclin, putative, expressed
	2	LOC_Os01g09640	Myb transcription factor, putative, expressed
	2	LOC_Os04g57970	expressed protein
	2	LOC_Os01g49160	MYB family transcription factor, putative, expressed
	2	LOC_Os02g42320	peptidase, T1 family, putative, expressed
	2	LOC_Os02g33335	expressed protein
	2	LOC_Os04g27950	expressed protein
	2	LOC_Os06g40580	expressed protein
	2	LOC_Os02g07700	expressed protein
	2	LOC_Os01g25540	RALFL6 - Rapid ALkalinization Factor RALF family protein precursor, expressed
	2	LOC_Os10g35360	expressed protein
	2	LOC_Os04g08590	expressed protein
	2	LOC_Os08g10690	hypothetical protein
	2	LOC_Os04g43130	transcriptional corepressor LEUNIG, putative, expressed
	2	LOC_Os02g43740	AGC_PVPK_like_kin82y.6 - ACG kinases include homologs to PKA, PKG and PKC, expressed
	2	LOC_Os01g55700	NLI interacting factor-like phosphatase, putative, expressed
	2	LOC_Os06g41540	expressed protein
	2	LOC_Os04g09350	expressed protein
	2	LOC_Os03g63770	RCD1, putative, expressed
	2	LOC_Os03g08740	expressed protein
	2	LOC_Os07g17910	retrotransposon protein, putative, unclassified, expressed
	2	LOC_Os01g47540	NLI interacting factor-like phosphatase, putative, expressed
	2	LOC_Os02g56880	transcriptional corepressor LEUNIG, putative, expressed
	2	LOC_Os07g45074	FAT domain-containing protein, putative, expressed
	2	LOC_Os01g61880	respiratory burst oxidase, putative, expressed
	2	LOC_Os08g16530	retrotransposon protein, putative, unclassified, expressed
	2	LOC_Os01g05790	SLT1 protein, putative, expressed
	2	LOC_Os11g35030	growth regulating factor protein, putative, expressed
	2	LOC_Os02g33010	expressed protein
	2	LOC_Os01g21960	serine/threonine-protein kinase, putative, expressed
	2	LOC_Os11g17150	retrotransposon protein, putative, unclassified, expressed
	3	LOC_Os03g15390	GA17271-PA, putative, expressed
	3	LOC_Os09g05030	armadillo/beta-catenin-like repeat family protein, expressed
	3	LOC_Os03g01910	transcription factor BTF3, putative, expressed
	3	LOC_Os04g37710	serine hydrolase domain containing protein, expressed
	3	LOC_Os02g13555	expressed protein
	3	LOC_Os02g19210	WD repeat-containing protein, putative, expressed
	3	LOC_Os10g39500	expressed protein
	3	LOC_Os05g50560	CGMC_MAPKCMGC_2.9 - CGMC includes CDA, MAPK, GSK3, and CLKC kinases, expressed
	3	LOC_Os08g29615	expressed protein
	3	LOC_Os07g13234	expressed protein
	3	LOC_Os03g49210	BRCA1 C Terminus domain containing protein, expressed
	3	LOC_Os03g51650	membrane protein, putative, expressed
	3	LOC_Os07g07130	expressed protein
	3	LOC_Os06g37760	transposon protein, putative, unclassified, expressed
	3	LOC_Os07g34030	OsPDIL5-4 protein disulfide isomerase PDIL5-4, expressed
	3	LOC_Os03g58230	plant-specific domain TIGR01615 family protein, expressed
	3	LOC_Os03g12030	3-ketoacyl-CoA synthase, putative, expressed
	3	LOC_Os04g53450	expressed protein
	3	LOC_Os11g12290	proteophosphoglycan, putative, expressed
	3	LOC_Os01g12440	AP2 domain containing protein, expressed
	3	LOC_Os02g45600	rhoGAP domain containing protein, expressed
	3	LOC_Os06g20130	expressed protein
	3	LOC_Os02g25020	DNA binding protein, putative, expressed
	3	LOC_Os05g48810	dnaJ domain containing protein, expressed
	3	LOC_Os12g09455	expressed protein
	3	LOC_Os06g50370	zinc finger, C3HC4 type, domain containing protein, expressed
	3	LOC_Os06g05090	methyltransferase domain containing protein, expressed
	3	LOC_Os02g07840	bZIP transcription factor domain containing protein, expressed
	3	LOC_Os04g41700	expressed protein
	3	LOC_Os11g20179	expressed protein
	3	LOC_Os06g12620	expressed protein
	3	LOC_Os04g32610	expressed protein
	3	LOC_Os05g50390	expressed protein
	3	LOC_Os11g20330	expressed protein
	3	LOC_Os10g07114	expressed protein
	3	LOC_Os09g09944	expressed protein
	3	LOC_Os09g06950	expressed protein
	3	LOC_Os02g20150	expressed protein
	3	LOC_Os04g52950	nitrate-induced NOI protein, expressed
	3	LOC_Os03g25950	expressed protein
	3	LOC_Os12g27096	retrotransposon protein, putative, Ty1-copia subclass, expressed
	3	LOC_Os11g40564	expressed protein
	3	LOC_Os01g63150	retrotransposon protein, putative, Ty3-gypsy subclass, expressed
	3	LOC_Os12g19100	transposon protein, putative, unclassified, expressed
	3	LOC_Os01g69920	histidine kinase, putative, expressed
	3	LOC_Os06g37200	expressed protein
	3	LOC_Os04g14620	retrotransposon protein, putative, Ty3-gypsy subclass, expressed
	3	LOC_Os11g37520	BTBT3 - Bric-a-Brac, Tramtrack, Broad Complex BTB domain with tetratricopeptide repeats, expressed
	3	LOC_Os09g39420	WD domain, G-beta repeat domain containing protein, expressed
	3	LOC_Os12g15420	nucampholin, putative, expressed
	3	LOC_Os01g41950	expressed protein
	3	LOC_Os04g45800	diacylglycerol kinase, putative, expressed
	3	LOC_Os12g41820	heat shock protein DnaJ, putative, expressed
	3	LOC_Os02g46380	purine permease, putative, expressed
	3	LOC_Os07g48370	glycosyl transferase, family 8, putative, expressed
	3	LOC_Os03g46920	expressed protein
	3	LOC_Os08g23130	oligopeptide transporter, putative, expressed
	3	LOC_Os01g27730	GTPase of unknown function domain containing protein, putative, expressed
	3	LOC_Os09g25850	WAX2, putative, expressed
	3	LOC_Os06g49700	expressed protein
	3	LOC_Os01g04930	MYB family transcription factor, putative, expressed
	3	LOC_Os09g01600	expressed protein
	3	LOC_Os03g02840	remorin family protein, putative, expressed
	3	LOC_Os01g65920	F-box/LRR-repeat protein 2, putative, expressed
	3	LOC_Os03g42770	expressed protein
	3	LOC_Os10g23220	GIL1, putative, expressed
	3	LOC_Os07g22700	tim44-like domain containing protein, expressed
osa-miR396a-3p	3	LOC_Os02g13270	Mpv17 / PMP22 family domain containing protein, expressed
	3	LOC_Os10g37610	retrotransposon protein, putative, unclassified, expressed
	3	LOC_Os01g10720	retrotransposon protein, putative, unclassified, expressed
	3	LOC_Os03g29864	retrotransposon protein, putative, unclassified, expressed
	3	LOC_Os01g40570	outer mitochondrial membrane porin, putative, expressed
	3	LOC_Os01g27280	retrotransposon protein, putative, unclassified, expressed
osa-miR3979-3p	1	LOC_Os03g03450	anthranilate phosphoribosyltransferase, chloroplast precursor, putative, expressed
	2	LOC_Os08g05640	DUF1336 domain containing protein, expressed
	2	LOC_Os03g44780	elongation factor Tu family protein, putative, expressed
	2	LOC_Os02g35870	galactosyltransferase, putative, expressed
	2	LOC_Os01g52290	expressed protein
	2	LOC_Os02g10150	bZIP transcription factor, putative, expressed
	2	LOC_Os05g13790	expressed protein
	2	LOC_Os05g13780	C-5 cytosine-specific DNA methylase, putative, expressed
	2	LOC_Os08g35090	OsSub56 - Putative Subtilisin homologue, expressed
	2	LOC_Os02g53770	tRNA synthetase class I, putative, expressed
	2	LOC_Os12g21680	retrotransposon protein, putative, unclassified, expressed
	2	LOC_Os02g26230	retrotransposon protein, putative, unclassified, expressed
	2	LOC_Os02g29050	retrotransposon protein, putative, unclassified, expressed
	2	LOC_Os09g06390	retrotransposon protein, putative, unclassified, expressed
	2	LOC_Os07g08530	auxin response factor, putative, expressed
	2	LOC_Os09g25840	expressed protein
	2	LOC_Os02g14760	CID11, putative, expressed
	2	LOC_Os08g44520	peptidyl-prolyl cis-trans isomerase, putative, expressed
	3	LOC_Os03g28350	expressed protein
	3	LOC_Os02g08220	expressed protein
	3	LOC_Os08g34710	expressed protein
	3	LOC_Os01g61170	prenylated rab acceptor, putative, expressed
	3	LOC_Os04g56140	expressed protein
	3	LOC_Os04g13350	retrotransposon protein, putative, unclassified, expressed
	3	LOC_Os08g16800	expressed protein
	3	LOC_Os02g12240	expressed protein
	3	LOC_Os11g11980	expressed protein
	3	LOC_Os01g13490	expressed protein
	3	LOC_Os07g27480	ELMO/CED-12 family protein, putative, expressed
	3	LOC_Os01g18640	aminotransferase, putative, expressed
	3	LOC_Os06g44890	villin protein, putative, expressed
	3	LOC_Os07g26595	expressed protein
	3	LOC_Os12g30320	expressed protein
	3	LOC_Os06g04480	expressed protein
	3	LOC_Os02g51720	expressed protein
	3	LOC_Os12g03190	bifunctional aspartokinase/homoserine dehydrogenase, putative, expressed
	3	LOC_Os10g12330	retrotransposon protein, putative, unclassified, expressed
	3	LOC_Os04g41310	STRUBBELIG-RECEPTOR FAMILY 8 precursor, putative, expressed
	3	LOC_Os01g72000	armadillo repeat-containing protein, putative, expressed
	3	LOC_Os02g34430	serine/threonine-protein kinase, putative, expressed
	3	LOC_Os01g22390	WD domain containing protein, putative, expressed
	3	LOC_Os02g36040	expressed protein
	3	LOC_Os05g29800	expressed protein
	3	LOC_Os04g45000	short-chain dehydrogenase/reductase, putative, expressed
	3	LOC_Os12g08590	retrotransposon protein, putative, unclassified, expressed
	3	LOC_Os07g02192	expressed protein
	3	LOC_Os02g54200	mitochondrial transcription termination factor family protein, putative, expressed
	3	LOC_Os10g34090	retrotransposon protein, putative, unclassified, expressed
	3	LOC_Os02g31920	expressed protein
	3	LOC_Os06g43960	expressed protein
	3	LOC_Os02g32420	protein binding protein, putative, expressed
	3	LOC_Os05g38850	MCM8 - Putative minichromosome maintenance MCM family subunit 8, expressed
	3	LOC_Os04g59210	peroxidase precursor, putative, expressed
	3	LOC_Os04g34440	ubiquitin interaction motif-containing protein, putative, expressed
osa-miR399j	1	LOC_Os08g45000	inorganic phosphate transporter, putative, expressed
	2	LOC_Os05g48390	ubiquitin conjugating enzyme protein, putative, expressed
	2	LOC_Os05g45350	dnaJ domain containing protein, expressed
	2	LOC_Os10g31864	expressed protein
	2	LOC_Os04g55230	tetratricopeptide repeat domain containing protein, putative, expressed
	3	LOC_Os12g05830	transporter-related, putative, expressed
osa-miR408-3p	0	LOC_Os03g15340	plastocyanin-like domain containing protein, putative, expressed
	1	LOC_Os06g15600	plastocyanin-like domain containing protein, putative, expressed
	1	LOC_Os01g03530	multicopper oxidase domain containing protein, expressed
	1	LOC_Os03g50140	plastocyanin-like domain containing protein, putative, expressed
	1	LOC_Os02g49850	plastocyanin-like domain containing protein, putative, expressed
	2	LOC_Os03g49820	expressed protein
	2	LOC_Os03g50160	plastocyanin-like domain containing protein, putative, expressed
	2	LOC_Os01g02110	helix-loop-helix DNA-binding domain containing protein, expressed
	2	LOC_Os07g43540	ORC6 - Putative origin recognition complex subunit 6, expressed
	2	LOC_Os04g22990	retrotransposon protein, putative, unclassified, expressed
	2	LOC_Os05g42010	TraB family protein, putative, expressed
	2	LOC_Os05g01790	expressed protein
	3	LOC_Os11g01470	retrotransposon protein, putative, unclassified, expressed
	3	LOC_Os03g05650	expressed protein
	3	LOC_Os05g05860	retrotransposon protein, putative, unclassified, expressed
	3	LOC_Os04g04730	retrotransposon protein, putative, unclassified, expressed
	3	LOC_Os06g11490	plastocyanin-like domain containing protein, putative, expressed
	3	LOC_Os04g55940	sodium/calcium exchanger protein, putative, expressed
	3	LOC_Os02g43660	plastocyanin-like domain containing protein, putative, expressed
	3	LOC_Os08g37670	plastocyanin-like domain containing protein, putative, expressed
	3	LOC_Os08g32600	STE_MEKK_ste11_MAP3K.21 - STE kinases include homologs to sterile 7, sterile 11 and sterile 20 from yeast, expressed
	3	LOC_Os04g45580	kinesin motor domain containing protein, expressed
	3	LOC_Os03g35390	retrotransposon protein, putative, unclassified, expressed
	3	LOC_Os12g43020	retrotransposon protein, putative, unclassified, expressed
	3	LOC_Os02g48800	PHD finger family protein, putative, expressed
	3	LOC_Os03g33760	retrotransposon protein, putative, unclassified, expressed
	3	LOC_Os03g07080	endonuclease/exonuclease/phosphatase family domain containing protein, expressed
	3	LOC_Os05g13920	retrotransposon protein, putative, unclassified, expressed
	3	LOC_Os07g11480	retrotransposon protein, putative, unclassified, expressed
	3	LOC_Os11g28240	retrotransposon protein, putative, unclassified, expressed
	3	LOC_Os05g17640	retrotransposon protein, putative, unclassified, expressed
	3	LOC_Os07g14060	retrotransposon protein, putative, unclassified, expressed
	3	LOC_Os05g03820	glutamate--cysteine ligase, chloroplast precursor, putative, expressed
	3	LOC_Os07g27790	glutamate--cysteine ligase, chloroplast precursor, putative, expressed
	3	LOC_Os01g01400	expressed protein
	3	LOC_Os05g12160	expressed protein
	3	LOC_Os05g25120	conserved hypothetical protein
	3	LOC_Os04g19030	hypothetical protein
	3	LOC_Os02g13500	transposon protein, putative, unclassified, expressed
	3	LOC_Os03g53100	response regulator receiver domain containing protein, expressed
	3	LOC_Os01g11760	GDSL-like lipase/acylhydrolase, putative, expressed
osa-miR5072	3	LOC_Os10g01470	homeobox associated leucine zipper, putative, expressed
	2	LOC_Os07g46030	expressed protein
	3	LOC_Os04g22490	retrotransposon protein, putative, Ty3-gypsy subclass, expressed
	3	LOC_Os07g17660	retrotransposon protein, putative, unclassified
	3	LOC_Os11g35690	retrotransposon protein, putative, unclassified, expressed
	3	LOC_Os02g01790	expressed protein
	3	LOC_Os12g29570	expressed protein
	3	LOC_Os07g33740	vrga1, putative, expressed
	3	LOC_Os03g29520	retrotransposon protein, putative, unclassified, expressed
	3	LOC_Os10g42500	PAP fibrillin family domain containing protein, expressed
	3	LOC_Os12g33100	guanylate kinase, putative, expressed
	3	LOC_Os07g37610	B3 DNA binding domain containing protein, putative, expressed
	3	LOC_Os12g32590	NB-ARC domain containing protein, expressed
osa-miR528-5p	2	LOC_Os06g06050	OsFBL27 - F-box domain and LRR containing protein, expressed
	2	LOC_Os08g42640	zinc finger, C3HC4 type domain containing protein, expressed
	2	LOC_Os08g04310	plastocyanin-like domain containing protein, putative, expressed
	2	LOC_Os06g37150	L-ascorbate oxidase precursor, putative, expressed
	2	LOC_Os03g59350	anthocyanin 3-O-beta-glucosyltransferase, putative, expressed
	2	LOC_Os10g33104	expressed protein
	3	LOC_Os04g39120	copper amine oxidase, putative, expressed
	3	LOC_Os01g40150	eukaryotic translation initiation factor 5B, putative, expressed
	3	LOC_Os07g38290	plastocyanin-like domain containing protein, putative, expressed
	3	LOC_Os03g03724	expressed protein
	3	LOC_Os09g33800	arabinogalactan protein, putative, expressed
	3	LOC_Os02g52910	zinc finger protein, putative, expressed
	3	LOC_Os05g22600	expressed protein
	3	LOC_Os07g49260	importin subunit beta, putative, expressed
	3	LOC_Os01g17150	plastid-specific 50S ribosomal protein 5, chloroplast precursor, putative, expressed
	3	LOC_Os11g05190	phytosulfokines precursor, putative, expressed
	3	LOC_Os01g57990	expressed protein
	3	LOC_Os09g34300	Inositol 1, 3, 4-trisphosphate 5/6-kinase, putative, expressed
osa-miR530-5p	0	LOC_Os01g56780	plus-3 domain containing protein, expressed
	1	LOC_Os02g14990	zinc finger, C3HC4 type domain containing protein, expressed
	2	LOC_Os08g32100	transposon protein, putative, CACTA, En/Spm sub-class, expressed
	2	LOC_Os07g16600	expressed protein
	2	LOC_Os01g01120	enolase-phosphatase E1, putative, expressed
	2	LOC_Os03g63950	plastid-specific 30S ribosomal protein 1, chloroplast precursor, putative, expressed
	2	LOC_Os11g04520	PP2A regulatory subunit TAP46, putative, expressed
	2	LOC_Os11g47980	expressed protein
	2	LOC_Os12g42290	expressed protein
	2	LOC_Os04g51400	zinc finger, C3HC4 type domain containing protein, expressed
	2	LOC_Os05g44740	transposon protein, putative, unclassified, expressed
	2	LOC_Os12g44340	ATMAP70 protein, putative, expressed
	2	LOC_Os05g44720	retrotransposon protein, putative, unclassified, expressed
	2	LOC_Os03g18790	SAG20, putative, expressed
	2	LOC_Os04g56980	SWIB/MDM2 domain containing protein, expressed
	2	LOC_Os09g24830	hypothetical protein
	2	LOC_Os06g16600	RNA-directed DNA polymerase, putative, expressed
	2	LOC_Os10g29450	expressed protein
	2	LOC_Os05g46420	expressed protein
	3	LOC_Os01g16180	MT-A70 domain containing protein, expressed
	3	LOC_Os04g47840	expressed protein
	3	LOC_Os07g08430	indole-3-glycerol phosphate lyase, chloroplast precursor, putative, expressed
	3	LOC_Os12g38980	expressed protein
	3	LOC_Os07g43710	CSLA7 - cellulose synthase-like family A; mannan synthase, expressed
	3	LOC_Os04g36760	enzyme of the cupin superfamily protein, putative, expressed
	3	LOC_Os03g52840	serine hydroxymethyltransferase, mitochondrial precursor, putative, expressed
	3	LOC_Os04g59400	expressed protein
	3	LOC_Os09g06910	retrotransposon protein, putative, unclassified, expressed
	3	LOC_Os07g49280	PMR5, putative, expressed
	3	LOC_Os01g69900	CBS domain-containing protein, putative, expressed
	3	LOC_Os11g41720	TNP1, putative, expressed
	3	LOC_Os10g01910	retrotransposon protein, putative, unclassified, expressed
	3	LOC_Os11g12290	proteophosphoglycan, putative, expressed
	3	LOC_Os08g38470	OsFBX299 - F-box domain containing protein, expressed
	3	LOC_Os03g62340	protein kinase family protein, putative, expressed
	3	LOC_Os05g02980	expressed protein
osa-miR531a	0	LOC_Os08g04990	retrotransposon protein, putative, unclassified, expressed
	1	LOC_Os09g36600	nodulin, putative, expressed
	1	LOC_Os12g19530	ATP-binding region, ATPase-like domain-containing protein, putative, expressed
	2	LOC_Os01g37760	glutamate dehydrogenase protein, putative, expressed
	2	LOC_Os10g07229	dehydrogenase, putative, expressed
	2	LOC_Os09g30030	expressed protein
	2	LOC_Os04g56900	transferase family protein, putative, expressed
	2	LOC_Os04g55240	VQ domain containing protein, putative, expressed
	2	LOC_Os05g23350	glycosyl hydrolase family 10 protein, putative, expressed
	2	LOC_Os12g35610	respiratory burst oxidase, putative, expressed
	2	LOC_Os01g59819	Os1bglu2 - beta-glucosidase homologue, similar to G. max isohydroxyurate hydrolase, expressed
	2	LOC_Os01g52214	ubiquinone oxidoreductase, putative, expressed
	2	LOC_Os04g31710	expressed protein
	2	LOC_Os10g34420	lysM domain containing protein, putative, expressed
	2	LOC_Os03g13460	microtubule associated protein, putative, expressed
	3	LOC_Os01g40640	S1 RNA binding domain containing protein, expressed
	3	LOC_Os04g35680	U-box domain containing protein, expressed
	3	LOC_Os12g13300	expressed protein
	3	LOC_Os07g43480	expressed protein
	3	LOC_Os12g04110	pentatricopeptide, putative, expressed
	3	LOC_Os06g01590	lactate/malate dehydrogenase, putative, expressed
	3	LOC_Os06g18670	anthocyanidin 3-O-glucosyltransferase, putative, expressed
	3	LOC_Os12g12380	transposon protein, putative, unclassified, expressed
	3	LOC_Os07g11380	RAL4 - Seed allergenic protein RA5/RA14/RA17 precursor, expressed
	3	LOC_Os11g04290	cytochrome P450, putative, expressed
	3	LOC_Os10g35360	expressed protein
	3	LOC_Os12g04100	cytochrome P450, putative, expressed
osa-miR531b	2	LOC_Os05g33630	inosine-uridine preferring nucleoside hydrolase family protein, putative, expressed
	2	LOC_Os03g35360	expressed protein
	2	LOC_Os08g37660	plastocyanin-like domain containing protein, putative, expressed
	3	LOC_Os05g37640	expressed protein
	3	LOC_Os04g53990	ethylene-responsive protein related, putative, expressed
	3	LOC_Os02g02160	expressed protein
	3	LOC_Os08g09370	polyprenyl synthetase, putative, expressed
	3	LOC_Os03g61930	ACBP4, putative, expressed
	3	LOC_Os05g49940	expressed protein
	3	LOC_Os06g46690	exostosin family protein, putative, expressed
	3	LOC_Os04g33030	protein binding protein, putative, expressed
	3	LOC_Os07g23850	glycosyl hydrolase, putative, expressed
	3	LOC_Os02g53450	expressed protein
	3	LOC_Os10g32740	zinc finger family protein, putative, expressed
	3	LOC_Os11g29670	expressed protein
	3	LOC_Os06g08470	expressed protein
	3	LOC_Os01g08220	gibberellin 3-beta-dioxygenase 2-2, putative, expressed
	3	LOC_Os01g61480	helix-loop-helix DNA-binding domain containing protein, expressed
	3	LOC_Os11g08380	1-aminocyclopropane-1-carboxylate oxidase, putative, expressed
	3	LOC_Os06g20320	peptidyl-prolyl cis-trans isomerase, FKBP-type, putative, expressed
	3	LOC_Os04g21570	fasciclin-like arabinogalactan precursor protein, putative, expressed
	3	LOC_Os02g45520	uncharacterized membrane protein, putative, expressed
osa-miR5791	2	LOC_Os12g11500	resistance protein SlVe1 precursor, putative, expressed
	2	LOC_Os12g11930	disease resistance protein SlVe2 precursor, putative, expressed
	2	LOC_Os12g10870	verticillium wilt disease resistance protein, putative, expressed
	3	LOC_Os10g08740	retrotransposon protein, putative, Ty1-copia subclass, expressed
	3	LOC_Os02g42330	nitrilase, putative, expressed
	3	LOC_Os04g10380	glycine-rich protein, putative, expressed
osa-miR820a	1	LOC_Os01g48446	no apical meristem protein, putative, expressed
	2	LOC_Os03g02010	DNA methyltransferase protein, putative, expressed
	2	LOC_Os05g40740	monocopper oxidase, putative, expressed
	2	LOC_Os11g03310	no apical meristem protein, putative, expressed
	2	LOC_Os07g35500	mucin-associated surface protein, putative, expressed
	2	LOC_Os05g47470	VIP1 protein, putative, expressed
	2	LOC_Os01g20910	zinc finger, C3HC4 type domain containing protein, expressed
	2	LOC_Os10g42196	expressed protein
	2	LOC_Os02g50300	expressed protein
	2	LOC_Os03g53230	bifunctional 3-phosphoadenosine 5-phosphosulfate synthetase, putative, expressed
	2	LOC_Os02g39920	AT hook motif family protein, expressed
	2	LOC_Os10g29620	tyrosine protein kinase domain containing protein, putative, expressed
	3	LOC_Os11g13650	cellulose synthase, putative, expressed
	3	LOC_Os02g17720	retrotransposon protein, putative, unclassified, expressed
	3	LOC_Os03g55030	UDP-glucoronosyl and UDP-glucosyl transferase domain containing protein, expressed
	3	LOC_Os03g55010	UDP-glucoronosyl and UDP-glucosyl transferase domain containing protein, expressed
	3	LOC_Os12g29740	expressed protein
	3	LOC_Os08g11810	retrotransposon protein, putative, unclassified, expressed
chr01_11911S14AStr	1.5	LOC_Os09g34970	cDNA|arsenical pump-driving ATPase, putative, expressed
	1.5	LOC_Os05g48500	cDNA|expressed protein
	2	LOC_Os10g40020	cDNA|oxidoreductase, short chain dehydrogenase/reductase family domain containing family, expressed
	2.5	LOC_Os03g03830	cDNA|EF hand family protein, putative, expressed
	2.5	LOC_Os06g22394	cDNA|expressed protein
	3	LOC_Os02g55560	cDNA|protein phosphatase 2C, putative, expressed
	3	LOC_Os12g33700	cDNA|retrotransposon protein, putative, Ty3-gypsy subclass, expressed
	3	LOC_Os03g09100	cDNA|calmodulin-binding transcription activator, putative, expressed
	3	LOC_Os03g11480	cDNA|expressed protein
	3	LOC_Os07g47270	cDNA|protein kinase APK1B, chloroplast precursor, putative, expressed
	3	LOC_Os01g22249	cDNA|peroxidase precursor, putative, expressed
chr01_4341IR20S10A	1.5	LOC_Os02g03470	cDNA|tetratricopeptide repeat containing protein, putative, expressed
	1.5	LOC_Os03g45420	cDNA|armadillo/beta-catenin repeat family protein, putative, expressed
	2	LOC_Os09g29600	cDNA|OsWAK85 - OsWAK receptor-like cytoplasmic kinase OsWAK-RLCK, expressed
	2	LOC_Os02g49860	cDNA|AWPM-19-like membrane family protein, putative, expressed
	2	LOC_Os06g47530	cDNA|TKL_IRAK_DUF26-lh.6 - DUF26 kinases have homology to DUF26 containing loci, expressed
	2	LOC_Os01g39020	cDNA|HSF-type DNA-binding domain containing protein, expressed
	2	LOC_Os10g12500	cDNA|integral membrane protein DUF6 containing protein, expressed
	2	LOC_Os06g48640	cDNA|proteasome/cyclosome repeat containing protein, expressed
	2.5	LOC_Os06g11310	cDNA|plastocyanin-like domain containing protein, putative, expressed
	2.5	LOC_Os02g47240	cDNA|hypothetical protein
	2.5	LOC_Os05g07220	cDNA|kelch repeat-containing protein, putative, expressed
	2.5	LOC_Os06g05600	cDNA|OsFBDUF31 - F-box and DUF domain containing protein, expressed
	2.5	LOC_Os10g12400	cDNA|nodulin, putative, expressed
	2.5	LOC_Os03g55550	cDNA|helix-loop-helix DNA-binding domain containing protein, expressed
	2.5	LOC_Os02g12939	cDNA|expressed protein
	2.5	LOC_Os01g41430	cDNA|UDP-glucoronosyl and UDP-glucosyl transferase, putative, expressed
	2.5	LOC_Os05g43360	cDNA|NADH dehydrogenase flavoprotein 2, mitochondrial precursor, putative, expressed
	3	LOC_Os01g11120	cDNA|CID11, putative, expressed
	3	LOC_Os09g34890	cDNA|expressed protein
	3	LOC_Os07g29720	cDNA|expressed protein
	3	LOC_Os01g28160	cDNA|expressed protein
	3	LOC_Os02g06090	cDNA|phytosulfokine receptor precursor, putative, expressed
	3	LOC_Os06g30950	cDNA|transporter-related, putative, expressed
	3	LOC_Os11g42580	cDNA|Leucine Rich Repeat family protein, expressed
	3	LOC_Os11g42770	cDNA|Leucine Rich Repeat family protein, expressed
	3	LOC_Os11g27430	cDNA|NB-ARC domain containing protein, expressed
chr01_6028IR20S10A	2	LOC_Os03g25440	cDNA|expressed protein
	2	LOC_Os08g40880	cDNA|RNA recognition motif containing protein, putative, expressed
	2	LOC_Os08g10310	cDNA|SHR5-receptor-like kinase, putative, expressed
	2	LOC_Os07g09720	cDNA|phosphoacetylglucosamine mutase, putative, expressed
	2.5	LOC_Os08g40500	cDNA|expressed protein
	2.5	LOC_Os01g11900	cDNA|hhH-GPD superfamily base excision DNA repair protein, expressed
	2.5	LOC_Os03g62870	cDNA|DNA-directed RNA polymerases I, II, and III subunit RPABC3, putative, expressed
	2.5	LOC_Os01g56280	cDNA|transposon protein, putative, unclassified
	2.5	LOC_Os02g41990	cDNA|expressed protein
	2.5	LOC_Os02g53620	cDNA|nuclear transcription factor Y subunit, putative, expressed
	2.5	LOC_Os04g53380	cDNA|expressed protein
	2.5	LOC_Os01g54530	cDNA|hydrolase, acting on carbon-nitrogen, putative, expressed
	2.5	LOC_Os06g28820	cDNA|cycloartenol synthase, putative, expressed
	2.5	LOC_Os04g29800	cDNA|retrotransposon protein, putative, Ty1-copia subclass, expressed
	2.5	LOC_Os05g44580	cDNA|expressed protein
	2.5	LOC_Os12g38800	cDNA|RNA recognition motif containing protein, putative, expressed
	2.5	LOC_Os10g10380	cDNA|retrotransposon protein, putative, unclassified, expressed
	2.5	LOC_Os02g01490	cDNA|expressed protein
	2.5	LOC_Os05g38100	cDNA|retrotransposon protein, putative, unclassified, expressed
	2.5	LOC_Os01g70730	cDNA|flowering promoting factor-like 1, putative, expressed
	2.5	LOC_Os09g37910	cDNA|HMG1/2, putative, expressed
	2.5	LOC_Os05g11710	cDNA|ribosomal protein L5, putative, expressed
	2.5	LOC_Os08g24010	cDNA|retrotransposon protein, putative, unclassified
	2.5	LOC_Os03g64100	cDNA|expressed protein
	2.5	LOC_Os06g27760	cDNA|peptide methionine sulfoxide reductase msrB, putative, expressed
	2.5	LOC_Os04g17100	cDNA|heavy metal-associated domain containing protein, expressed
	2.5	LOC_Os01g66970	cDNA|zinc finger, C3HC4 type domain containing protein, expressed
	2.5	LOC_Os02g56300	cDNA|aminotransferase, classes I and II, domain containing protein, expressed
	2.5	LOC_Os03g37430	cDNA|retrotransposon protein, putative, unclassified, expressed
	2.5	LOC_Os11g41720	cDNA|TNP1, putative, expressed
	2.5	LOC_Os02g20870	cDNA|SNI1, putative, expressed
	2.5	LOC_Os06g40520	cDNA|TNP1, putative, expressed
	2.5	LOC_Os09g06910	cDNA|retrotransposon protein, putative, unclassified, expressed
	3	LOC_Os08g09460	cDNA|OsFBX267 - F-box domain containing protein, expressed
	3	LOC_Os09g30478	cDNA|expressed protein
	3	LOC_Os03g01008	cDNA|expressed protein
	3	LOC_Os02g40830	cDNA|succinyl-CoA ligase beta-chain, mitochondrial precursor, putative, expressed
	3	LOC_Os03g08530	cDNA|aminotransferase, classes I and II, domain containing protein, expressed
	3	LOC_Os11g28530	cDNA|terpene synthase, putative, expressed
	3	LOC_Os10g01550	cDNA|transposon protein, putative, unclassified, expressed
	3	LOC_Os01g63710	cDNA|CDC6 - Putative DNA replication initiation protein, expressed
	3	LOC_Os10g29560	cDNA|transposon protein, putative, CACTA, En/Spm sub-class, expressed
	3	LOC_Os06g13030	cDNA|OsLIM - LIM domain protein, putative actin-binding protein and transcription factor, expressed
	3	LOC_Os05g48630	cDNA|expressed protein
	3	LOC_Os11g45560	cDNA|MBTB68 - Bric-a-Brac, Tramtrack, Broad Complex BTB domain with Meprin and TRAF Homology MATH domain, expressed
	3	LOC_Os05g42300	cDNA|NAF1 domain containing protein, expressed
	3	LOC_Os07g38110	cDNA|tic20, putative, expressed
	3	LOC_Os06g10230	cDNA|receptor-like protein kinase 5 precursor, putative, expressed
	3	LOC_Os07g38560	cDNA|adenylyl-sulfate kinase, putative, expressed
	3	LOC_Os07g40030	cDNA|WD domain, G-beta repeat domain containing protein, expressed
	3	LOC_Os06g43430	cDNA|cytochrome P450, putative, expressed
	3	LOC_Os04g02050	cDNA|bifunctional 3-phosphoadenosine 5-phosphosulfate synthetase, putative, expressed
	3	LOC_Os01g39330	cDNA|helix-loop-helix DNA-binding domain containing protein, expressed
	3	LOC_Os07g12800	cDNA|expressed protein
	3	LOC_Os09g11560	cDNA|expressed protein
	3	LOC_Os06g36530	cDNA|hAT dimerisation domain-containing protein, putative, expressed
	3	LOC_Os04g58120	cDNA|CRP2 - Cysteine-rich family protein precursor, expressed
	3	LOC_Os03g30890	cDNA|S-locus-like receptor protein kinase, putative, expressed
	3	LOC_Os02g56540	cDNA|kinesin motor domain containing protein, putative, expressed
	3	LOC_Os09g04624	cDNA|GDSL-like lipase/acylhydrolase, putative, expressed
	3	LOC_Os12g19350	cDNA|expressed protein
	3	LOC_Os01g72780	cDNA|expressed protein
	3	LOC_Os11g12080	cDNA|retrotransposon protein, putative, unclassified, expressed
	3	LOC_Os01g33204	cDNA|retrotransposon protein, putative, unclassified, expressed
	3	LOC_Os11g35090	cDNA|kinesin motor domain containing protein, putative, expressed
	3	LOC_Os07g15370	cDNA|metal transporter Nramp6, putative, expressed
	3	LOC_Os06g48760	cDNA|UTP--glucose-1-phosphate uridylyltransferase, putative, expressed
	3	LOC_Os11g45090	cDNA|NB-ARC domain containing protein, expressed
	3	LOC_Os12g16220	cDNA|nmrA-like family domain containing protein, expressed
	3	LOC_Os05g51490	cDNA|SIT4 phosphatase-associated protein domain containing protein, expressed
	3	LOC_Os12g16410	cDNA|isoflavone reductase, putative, expressed
	3	LOC_Os12g16080	cDNA|expressed protein
	3	LOC_Os04g59160	cDNA|peroxidase precursor, putative, expressed
	3	LOC_Os06g05230	cDNA|retrotransposon protein, putative, unclassified, expressed
	3	LOC_Os02g32610	cDNA|protein kinase domain containing protein, expressed
	3	LOC_Os02g27480	cDNA|membrane attack complex component/perforin/complement C9, putative, expressed
	3	LOC_Os10g37490	cDNA|DNA excision repair protein ERCC-1, putative, expressed
	3	LOC_Os04g14960	cDNA|retrotransposon protein, putative, Ty1-copia subclass, expressed
	3	LOC_Os05g25110	cDNA|retrotransposon protein, putative, unclassified
	3	LOC_Os08g28040	cDNA|retrotransposon protein, putative, Ty1-copia subclass, expressed
	3	LOC_Os09g11450	cDNA|transporter, monovalent cation:proton antiporter-2 family, putative, expressed
	3	LOC_Os01g42920	cDNA|retrotransposon protein, putative, Ty1-copia subclass, expressed
	3	LOC_Os01g23470	cDNA|retrotransposon protein, putative, Ty1-copia subclass, expressed
	3	LOC_Os12g17100	cDNA|retrotransposon protein, putative, Ty1-copia subclass, expressed
	3	LOC_Os02g12650	cDNA|puromycin-sensitive aminopeptidase, putative, expressed
	3	LOC_Os04g13550	cDNA|retrotransposon protein, putative, Ty1-copia subclass, expressed
	3	LOC_Os02g57800	cDNA|PPR repeat containing protein, expressed
	3	LOC_Os01g01320	cDNA|retrotransposon protein, putative, Ty1-copia subclass, expressed
	3	LOC_Os06g38400	cDNA|retrotransposon protein, putative, Ty1-copia subclass, expressed
	3	LOC_Os01g35050	cDNA|early-responsive to dehydration protein-related, putative, expressed
	3	LOC_Os03g62660	cDNA|transposon protein, putative, unclassified, expressed
	3	LOC_Os09g16930	cDNA|retrotransposon protein, putative, Ty1-copia subclass, expressed
	3	LOC_Os08g29990	cDNA|retrotransposon protein, putative, unclassified, expressed
	3	LOC_Os02g27110	cDNA|expressed protein
	3	LOC_Os03g63770	cDNA|RCD1, putative, expressed
	3	LOC_Os07g27320	cDNA|glycosyl hydrolase family 10 protein, putative, expressed
	3	LOC_Os02g30880	cDNA|retrotransposon protein, putative, unclassified, expressed
chr02_20631IR20S9B	1.5	LOC_Os10g29120	cDNA|speckle-type POZ protein, putative, expressed
	1.5	LOC_Os03g64014	cDNA|expressed protein
	2	LOC_Os02g49820	cDNA|RNA recognition motif family protein, expressed
	2	LOC_Os01g34770	cDNA|tetratricopeptide repeat containing protein, putative, expressed
	2	LOC_Os05g31570	cDNA|disease resistance protein RGA4, putative, expressed
	2	LOC_Os05g31530	cDNA|disease resistance protein RGA4, putative, expressed
	2	LOC_Os02g42406	cDNA|DEAD-box ATP-dependent RNA helicase, putative, expressed
	2	LOC_Os11g34470	cDNA|expressed protein
	2	LOC_Os05g01256	cDNA|helix-loop-helix DNA-binding domain containing protein, expressed
	2	LOC_Os03g62790	cDNA|pirin, putative, expressed
	2	LOC_Os12g07720	cDNA|RFC4 - Putative clamp loader of PCNA, replication factor C subunit 4, expressed
	2.5	LOC_Os04g46620	cDNA|T-complex protein, putative, expressed
	2.5	LOC_Os05g31550	cDNA|disease resistance protein RGA4, putative, expressed
	2.5	LOC_Os03g63200	cDNA|powdery mildew resistance protein PM3b, putative, expressed
	2.5	LOC_Os03g12000	cDNA|DEAD-box ATP-dependent RNA helicase, putative, expressed
	2.5	LOC_Os08g15444	cDNA|expressed protein
	2.5	LOC_Os06g45710	cDNA|phosphoglycerate kinase protein, putative, expressed
	2.5	LOC_Os09g01620	cDNA|RNA pseudouridine synthase, putative, expressed
	2.5	LOC_Os06g32860	cDNA|zinc finger C-x8-C-x5-C-x3-H type family protein, expressed
	2.5	LOC_Os06g32720	cDNA|zinc finger C-x8-C-x5-C-x3-H type family protein, expressed
	2.5	LOC_Os11g30850	cDNA|retrotransposon protein, putative, Ty3-gypsy subclass
	2.5	LOC_Os03g63240	cDNA|disease resistance protein, putative, expressed
	2.5	LOC_Os09g38580	cDNA|cyclic nucleotide-gated ion channel, putative, expressed
	2.5	LOC_Os10g29230	cDNA|MBTB49 - Bric-a-Brac, Tramtrack, Broad Complex BTB domain with Meprin and TRAF Homology MATH domain, expressed
	2.5	LOC_Os03g01580	cDNA|expressed protein
	2.5	LOC_Os12g43034	cDNA|retrotransposon protein, putative, unclassified, expressed
	2.5	LOC_Os12g43300	cDNA|expressed protein
	2.5	LOC_Os11g45130	cDNA|pollen signalling protein with adenylyl cyclase activity, putative, expressed
	3	LOC_Os05g51200	cDNA|retrotransposon protein, putative, Ty1-copia subclass, expressed
	3	LOC_Os08g34440	cDNA|retrotransposon protein, putative, Ty1-copia subclass, expressed
	3	LOC_Os09g37930	cDNA|expressed protein
	3	LOC_Os04g40090	cDNA|zinc finger, ZZ type family protein, expressed
	3	LOC_Os01g25630	cDNA|NB-ARC domain containing protein, expressed
	3	LOC_Os09g31170	cDNA|expressed protein
	3	LOC_Os04g44920	cDNA|oxidoreductase, short chain dehydrogenase/reductase family domain containing protein, expressed
	3	LOC_Os09g01140	cDNA|expressed protein
	3	LOC_Os08g42710	cDNA|NB-ARC domain containing protein, expressed
	3	LOC_Os04g30720	cDNA|kinesin motor domain containing protein, putative, expressed
	3	LOC_Os12g10460	cDNA|rp1, putative
	3	LOC_Os11g13990	cDNA|AAA-type ATPase family protein, putative, expressed
	3	LOC_Os04g51630	cDNA|60S ribosomal protein L7, putative, expressed
	3	LOC_Os01g07280	cDNA|disease resistance protein, putative, expressed
	3	LOC_Os08g13150	cDNA|transposon protein, putative, CACTA, En/Spm sub-class, expressed
	3	LOC_Os11g29920	cDNA|NB-ARC domain containing protein, expressed
	3	LOC_Os09g29790	cDNA|PPR repeat domain containing protein, putative, expressed
chr04_25735S14AStr	2	LOC_Os01g62244	cDNA|ubiquitin-conjugating enzyme, putative, expressed
	2	LOC_Os08g35710	cDNA|expressed protein
	2.5	LOC_Os11g15400	cDNA|retrotransposon protein, putative, Ty1-copia subclass, expressed
	2.5	LOC_Os11g33260	cDNA|retrotransposon protein, putative, unclassified, expressed
	2.5	LOC_Os03g29260	cDNA|elongation factor protein, putative, expressed
	2.5	LOC_Os02g42550	cDNA|expressed protein
	2.5	LOC_Os04g52400	cDNA|oxidoreductase, short chain dehydrogenase/reductase family protein, putative, expressed
	2.5	LOC_Os01g59160	cDNA|UBA/TS-N domain containing protein, expressed
	2.5	LOC_Os07g26480	cDNA|P21-Rho-binding domain containing protein, putative, expressed
	2.5	LOC_Os08g06200	cDNA|stomatin-like protein 2, putative, expressed
	2.5	LOC_Os07g02350	cDNA|casein kinase II subunit alpha-2, putative, expressed
	2.5	LOC_Os01g43330	cDNA|extra-large G-protein-related, putative, expressed
	2.5	LOC_Os07g12160	cDNA|KHG/KDPG aldolase, putative, expressed
	3	LOC_Os02g17304	cDNA|resistance protein, putative, expressed
	3	LOC_Os09g08960	cDNA|retrotransposon protein, putative, unclassified, expressed
	3	LOC_Os08g42500	cDNA|retrotransposon protein, putative, Ty1-copia subclass
	3	LOC_Os11g28550	cDNA|retrotransposon protein, putative, Ty1-copia subclass, expressed
	3	LOC_Os02g29480	cDNA|RNA-binding protein-like, putative, expressed
	3	LOC_Os08g04970	cDNA|retrotransposon protein, putative, Ty1-copia subclass, expressed
	3	LOC_Os02g50530	cDNA|retrotransposon protein, putative, Ty1-copia subclass, expressed
	3	LOC_Os04g23070	cDNA|retrotransposon protein, putative, Ty1-copia subclass, expressed
	3	LOC_Os08g05810	cDNA|DEAD-box ATP-dependent RNA helicase, putative, expressed
	3	LOC_Os12g35810	cDNA|retrotransposon protein, putative, Ty1-copia subclass, expressed
	3	LOC_Os04g12130	cDNA|retrotransposon protein, putative, Ty1-copia subclass, expressed
	3	LOC_Os09g01570	cDNA|retrotransposon protein, putative, Ty1-copia subclass
	3	LOC_Os09g11550	cDNA|retrotransposon protein, putative, Ty1-copia subclass, expressed
	3	LOC_Os02g20570	cDNA|retrotransposon protein, putative, Ty1-copia subclass, expressed
	3	LOC_Os02g22210	cDNA|retrotransposon protein, putative, Ty1-copia subclass, expressed
	3	LOC_Os04g55140	cDNA|retrotransposon protein, putative, Ty1-copia subclass, expressed
	3	LOC_Os01g35290	cDNA|retrotransposon protein, putative, Ty1-copia subclass, expressed
	3	LOC_Os05g43220	cDNA|retrotransposon protein, putative, Ty1-copia subclass, expressed
	3	LOC_Os06g43290	cDNA|retrotransposon protein, putative, Ty1-copia subclass, expressed
	3	LOC_Os10g21080	cDNA|retrotransposon protein, putative, Ty1-copia subclass, expressed
	3	LOC_Os05g41830	cDNA|retrotransposon protein, putative, Ty1-copia subclass, expressed
	3	LOC_Os10g34120	cDNA|retrotransposon protein, putative, Ty1-copia subclass, expressed
	3	LOC_Os05g47920	cDNA|retrotransposon protein, putative, Ty1-copia subclass, expressed
	3	LOC_Os08g06344	cDNA|transposon protein, putative, CACTA, En/Spm sub-class, expressed
	3	LOC_Os08g40640	cDNA|retrotransposon protein, putative, Ty1-copia subclass, expressed
	3	LOC_Os11g05840	cDNA|retrotransposon protein, putative, Ty1-copia subclass, expressed
	3	LOC_Os06g11830	cDNA|hAT dimerisation domain-containing protein, putative, expressed
	3	LOC_Os07g15340	cDNA|hAT dimerisation domain-containing protein, putative, expressed
	3	LOC_Os01g36064	cDNA|hAT dimerisation domain-containing protein, putative, expressed
	3	LOC_Os06g23370	cDNA|expressed protein
	3	LOC_Os01g37825	cDNA|M16 domain containing zinc peptidase, putative, expressed
	3	LOC_Os11g11920	cDNA|resistance protein, putative, expressed
	3	LOC_Os03g07010	cDNA|retrotransposon protein, putative, unclassified
	3	LOC_Os09g27850	cDNA|transcription regulator, putative, expressed
	3	LOC_Os05g45400	cDNA|expressed protein
	3	LOC_Os01g74180	cDNA|adaptin, putative, expressed
	3	LOC_Os03g41612	cDNA|ribosomal protein L25, putative, expressed
	3	LOC_Os11g02964	cDNA|FAR1 family protein, expressed
	3	LOC_Os03g55389	cDNA|casein kinase II subunit alpha-1, putative, expressed
	3	LOC_Os06g07070	cDNA|BRASSINOSTEROID INSENSITIVE 1-associated receptor kinase 1 precursor, putative, expressed
	3	LOC_Os01g17396	cDNA|expressed protein
	3	LOC_Os03g02800	cDNA|no apical meristem protein, putative, expressed
	3	LOC_Os06g49800	cDNA|ubiquitin interaction motif family protein, expressed
	3	LOC_Os06g22460	cDNA|disease resistance protein RPM1, putative, expressed
	3	LOC_Os03g18540	cDNA|expressed protein
	3	LOC_Os02g58440	cDNA|zinc finger C-x8-C-x5-C-x3-H type family protein, expressed
	3	LOC_Os01g70250	cDNA|heat shock protein DnaJ, putative, expressed
	3	LOC_Os04g59624	cDNA|SNF2 family N-terminal domain containing protein, expressed
	3	LOC_Os04g39240	cDNA|expressed protein
chr08_25001IR209A	2.5	LOC_Os04g52780	cDNA|leucine-rich repeat receptor protein kinase EXS precursor, putative, expressed
	2.5	LOC_Os04g52090	cDNA|AP2 domain containing protein, expressed
	2.5	LOC_Os10g26380	cDNA|expressed protein
	2.5	LOC_Os07g05190	cDNA|leucine-rich repeat family protein, putative, expressed
	3	LOC_Os07g34690	cDNA|expressed protein
	3	LOC_Os04g51180	cDNA|GPR89A, putative, expressed
	3	LOC_Os11g13430	cDNA|RGH1A, putative, expressed
	3	LOC_Os09g17200	cDNA|transposon protein, putative, unclassified, expressed
chr10_27362IR209A	1	LOC_Os09g30350	cDNA|expressed protein
	1.5	LOC_Os05g37910	cDNA|phosphatidic acid phosphatase-related, putative, expressed
	1.5	LOC_Os06g30280	cDNA|expressed protein
	1.5	LOC_Os01g53700	cDNA|mitochondrial-processing peptidase subunit, mitochondrial precursor, putative, expressed
	1.5	LOC_Os02g39070	cDNA|vesicle transport protein GOT1B, putative, expressed
	1.5	LOC_Os07g26595	cDNA|expressed protein
	2	LOC_Os03g52280	cDNA|expressed protein
	2	LOC_Os11g01300	cDNA|protein transport protein Sec61 subunit beta, putative, expressed
	2	LOC_Os01g01160	cDNA|heat shock protein DnaJ, putative, expressed
	2	LOC_Os06g43660	cDNA|inorganic H+ pyrophosphatase, putative, expressed
	2	LOC_Os05g25890	cDNA|expressed protein
	2.5	LOC_Os05g12640	cDNA|BURP domain containing protein, expressed
	2.5	LOC_Os10g40960	cDNA|oxidoreductase, 2OG-Fe oxygenase family protein, putative, expressed
	2.5	LOC_Os02g37694	cDNA|expressed protein
	2.5	LOC_Os03g20520	cDNA|endoplasmic reticulum-Golgi intermediate compartment protein 3, putative, expressed
	2.5	LOC_Os04g05700	cDNA|expressed protein
	2.5	LOC_Os07g34890	cDNA|expressed protein
	2.5	LOC_Os07g44770	cDNA|expressed protein
	2.5	LOC_Os10g39440	cDNA|transporter family protein, putative, expressed
	2.5	LOC_Os08g05320	cDNA|expressed protein
	2.5	LOC_Os12g43700	cDNA|SCP-like extracellular protein, expressed
	2.5	LOC_Os07g37890	cDNA|protein phosphatase 2C, putative, expressed
	2.5	LOC_Os03g31044	cDNA|expressed protein
	2.5	LOC_Os07g13880	cDNA|soluble starch synthase 2-3, chloroplast precursor, putative, expressed
	3	LOC_Os05g12400	cDNA|BURP domain containing protein, expressed
	3	LOC_Os12g02330	cDNA|LTPL13 - Protease inhibitor/seed storage/LTP family protein precursor, expressed
	3	LOC_Os04g31120	cDNA|OsFBK14 - F-box domain and kelch repeat containing protein, expressed
	3	LOC_Os02g30730	cDNA|SART-1 family protein, putative, expressed
	3	LOC_Os05g03174	cDNA|glycosyltransferase family 43 protein, putative, expressed
	3	LOC_Os11g10400	cDNA|OsFBX419 - F-box domain containing protein, expressed
	3	LOC_Os02g53770	cDNA|tRNA synthetase class I, putative, expressed
	3	LOC_Os05g45820	cDNA|heavy metal-associated domain containing protein, expressed
	3	LOC_Os02g08364	cDNA|protein phosphatase 2C, putative, expressed
	3	LOC_Os10g29514	cDNA|expressed protein
	3	LOC_Os10g04730	cDNA|TKL_IRAK_DUF26-la.6 - DUF26 kinases have homology to DUF26 containing loci, expressed
	3	LOC_Os09g19734	cDNA|isochorismate synthase 1, chloroplast precursor, putative, expressed
	3	LOC_Os12g36030	cDNA|expressed protein
	3	LOC_Os07g01820	cDNA|OsMADS15 - MADS-box family gene with MIKCc type-box, expressed
	3	LOC_Os07g23900	cDNA|OsFBX234 - F-box domain containing protein, expressed
	3	LOC_Os08g20440	cDNA|OsMADS69 - MADS-box family gene with M-alpha type-box, expressed
	3	LOC_Os07g04040	cDNA|expressed protein
	3	LOC_Os03g58970	cDNA|expressed protein
	3	LOC_Os04g56646	cDNA|MEE34, putative, expressed
chr11_38583S14AStr	2	LOC_Os12g05160	cDNA|transposon protein, putative, Mutator sub-class, expressed
	2.5	LOC_Os01g68790	cDNA|RNA recognition motif containing protein, putative, expressed
	2.5	LOC_Os11g10750	cDNA|OsSCP48 - Putative Serine Carboxypeptidase homologue, expressed
	3	LOC_Os12g43165	cDNA|retrotransposon protein, putative, Ty3-gypsy subclass, expressed
	3	LOC_Os12g41950	cDNA|auxin response factor, putative, expressed
	3	LOC_Os07g31380	cDNA|NAD-dependent malic enzyme, mitochondrial precursor, putative, expressed
	3	LOC_Os02g14530	cDNA|protein kinase domain containing protein, expressed
chr12_38018S7AVan	1	LOC_Os03g50660	cDNA|transposon protein, putative, CACTA, En/Spm sub-class
	1.5	LOC_Os02g07180	cDNA|expressed protein
	1.5	LOC_Os01g72230	cDNA|stromal membrane-associated protein, putative, expressed
	1.5	LOC_Os01g11980	cDNA|SFT2, putative, expressed
	2	LOC_Os06g40860	cDNA|pentatricopeptide, putative, expressed
	2	LOC_Os08g06800	cDNA|retrotransposon protein, putative, unclassified, expressed
	2	LOC_Os05g01020	cDNA|transcriptional repressor, putative, expressed
	2	LOC_Os07g33310	cDNA|MATE efflux family protein, putative, expressed
	2.5	LOC_Os02g32120	cDNA|cytochrome b-c1 complex subunit Rieske, mitochondrial precursor, putative, expressed
	2.5	LOC_Os02g26794	cDNA|expressed protein
	2.5	LOC_Os11g33310	cDNA|OsFBX424 - F-box domain containing protein, expressed
	2.5	LOC_Os02g05930	cDNA|phytosulfokine receptor precursor, putative, expressed
	2.5	LOC_Os03g31510	cDNA|cysteine proteinase inhibitor 8 precursor, putative, expressed
	2.5	LOC_Os01g06550	cDNA|NF-X1-type zinc finger protein, putative, expressed
	2.5	LOC_Os02g05950	cDNA|phytosulfokine receptor precursor, putative, expressed
	2.5	LOC_Os03g46340	cDNA|pleckstrin homology domain-containing protein, putative, expressed
	2.5	LOC_Os10g37760	cDNA|OsRhmbd17 - Putative Rhomboid homologue, expressed
	2.5	LOC_Os12g40520	cDNA|MATH domain containing protein, expressed
	2.5	LOC_Os12g36890	cDNA|CSLD4 - cellulose synthase-like family D, expressed
	2.5	LOC_Os04g23670	cDNA|transposon protein, putative, CACTA, En/Spm sub-class, expressed
	2.5	LOC_Os08g04330	cDNA|transposon protein, putative, CACTA, En/Spm sub-class, expressed
	2.5	LOC_Os11g45880	cDNA|transposon protein, putative, CACTA, En/Spm sub-class, expressed
	2.5	LOC_Os06g41460	cDNA|transposon protein, putative, CACTA, En/Spm sub-class, expressed
	2.5	LOC_Os04g37850	cDNA|transposon protein, putative, CACTA, En/Spm sub-class, expressed
	2.5	LOC_Os04g01820	cDNA|transposon protein, putative, CACTA, En/Spm sub-class
	2.5	LOC_Os10g14295	cDNA|transposon protein, putative, CACTA, En/Spm sub-class, expressed
	2.5	LOC_Os08g42230	cDNA|transposon protein, putative, CACTA, En/Spm sub-class, expressed
	2.5	LOC_Os07g11540	cDNA|transposon protein, putative, CACTA, En/Spm sub-class, expressed
	2.5	LOC_Os08g23910	cDNA|transposon protein, putative, CACTA, En/Spm sub-class, expressed
	2.5	LOC_Os05g50040	cDNA|transposon protein, putative, CACTA, En/Spm sub-class, expressed
	2.5	LOC_Os05g48550	cDNA|transposon protein, putative, CACTA, En/Spm sub-class, expressed
	2.5	LOC_Os04g11930	cDNA|transposon protein, putative, CACTA, En/Spm sub-class, expressed
	2.5	LOC_Os04g26690	cDNA|transposon protein, putative, CACTA, En/Spm sub-class, expressed
	2.5	LOC_Os05g23750	cDNA|transposon protein, putative, CACTA, En/Spm sub-class, expressed
	2.5	LOC_Os04g05610	cDNA|transposon protein, putative, CACTA, En/Spm sub-class, expressed
	2.5	LOC_Os11g27590	cDNA|transposon protein, putative, CACTA, En/Spm sub-class, expressed
	2.5	LOC_Os01g37420	cDNA|transposon protein, putative, CACTA, En/Spm sub-class, expressed
	2.5	LOC_Os01g20130	cDNA|transposon protein, putative, CACTA, En/Spm sub-class, expressed
	2.5	LOC_Os04g13620	cDNA|transposon protein, putative, CACTA, En/Spm sub-class, expressed
	2.5	LOC_Os07g30530	cDNA|transposon protein, putative, CACTA, En/Spm sub-class, expressed
	2.5	LOC_Os11g30460	cDNA|transposon protein, putative, CACTA, En/Spm sub-class, expressed
	2.5	LOC_Os08g36280	cDNA|transposon protein, putative, CACTA, En/Spm sub-class, expressed
	2.5	LOC_Os06g32740	cDNA|OsSCP35 - Putative Serine Carboxypeptidase homologue, expressed
	2.5	LOC_Os04g03040	cDNA|transposon protein, putative, CACTA, En/Spm sub-class, expressed
	2.5	LOC_Os12g12840	cDNA|transposon protein, putative, CACTA, En/Spm sub-class, expressed
	2.5	LOC_Os08g26090	cDNA|transposon protein, putative, CACTA, En/Spm sub-class, expressed
	2.5	LOC_Os11g08810	cDNA|transposon protein, putative, CACTA, En/Spm sub-class, expressed
	2.5	LOC_Os01g59260	cDNA|transposon protein, putative, CACTA, En/Spm sub-class, expressed
	2.5	LOC_Os07g45900	cDNA|transposon protein, putative, CACTA, En/Spm sub-class, expressed
	2.5	LOC_Os04g49090	cDNA|transposon protein, putative, CACTA, En/Spm sub-class, expressed
	2.5	LOC_Os12g39760	cDNA|transposon protein, putative, CACTA, En/Spm sub-class, expressed
	2.5	LOC_Os08g32830	cDNA|transposon protein, putative, CACTA, En/Spm sub-class, expressed
	2.5	LOC_Os03g62450	cDNA|transposon protein, putative, CACTA, En/Spm sub-class, expressed
	2.5	LOC_Os06g49580	cDNA|transposon protein, putative, CACTA, En/Spm sub-class, expressed
	2.5	LOC_Os12g11230	cDNA|transposon protein, putative, CACTA, En/Spm sub-class, expressed
	2.5	LOC_Os01g24310	cDNA|transposon protein, putative, CACTA, En/Spm sub-class, expressed
	2.5	LOC_Os04g19820	cDNA|transposon protein, putative, CACTA, En/Spm sub-class, expressed
	2.5	LOC_Os11g12450	cDNA|transposon protein, putative, CACTA, En/Spm sub-class, expressed
	2.5	LOC_Os12g28810	cDNA|transposon protein, putative, CACTA, En/Spm sub-class, expressed
	2.5	LOC_Os07g24940	cDNA|transposon protein, putative, CACTA, En/Spm sub-class, expressed
	2.5	LOC_Os12g29230	cDNA|transposon protein, putative, CACTA, En/Spm sub-class, expressed
	2.5	LOC_Os06g16680	cDNA|transposon protein, putative, CACTA, En/Spm sub-class, expressed
	2.5	LOC_Os05g25010	cDNA|transposon protein, putative, CACTA, En/Spm sub-class, expressed
	2.5	LOC_Os07g35240	cDNA|transposon protein, putative, CACTA, En/Spm sub-class, expressed
	2.5	LOC_Os07g36010	cDNA|transposon protein, putative, unclassified, expressed
	2.5	LOC_Os05g47870	cDNA|expressed protein
	3	LOC_Os08g37790	cDNA|phospho-2-dehydro-3-deoxyheptonate aldolase, chloroplast precursor, putative, expressed
	3	LOC_Os01g47070	cDNA|glycosyl hydrolase, putative, expressed
	3	LOC_Os03g38740	cDNA|Dicer, putative, expressed
	3	LOC_Os06g45940	cDNA|potassium transporter, putative, expressed
	3	LOC_Os05g33340	cDNA|transposon protein, putative, CACTA, En/Spm sub-class, expressed
	3	LOC_Os08g05890	cDNA|MSP domain containing protein, expressed
	3	LOC_Os07g43120	cDNA|transposon protein, putative, unclassified, expressed
	3	LOC_Os04g02520	cDNA|Leucine Rich Repeat family protein, expressed
	3	LOC_Os09g35810	cDNA|NC domain-containing protein, putative, expressed
	3	LOC_Os06g46960	cDNA|nucleic acid binding protein, putative, expressed
	3	LOC_Os09g31486	cDNA|DnaK family protein, putative, expressed
	3	LOC_Os01g07180	cDNA|expressed protein
	3	LOC_Os07g25440	cDNA|WD domain, G-beta repeat domain containing protein, expressed
	3	LOC_Os11g39330	cDNA|NB-ARC domain containing protein, putative, expressed
	3	LOC_Os02g05960	cDNA|phytosulfokine receptor precursor, putative, expressed
	3	LOC_Os03g12360	cDNA|trehalose-6-phosphate synthase, putative, expressed
	3	LOC_Os04g59494	cDNA|transportin-2, putative, expressed
	3	LOC_Os07g26500	cDNA|hypothetical protein
	3	LOC_Os02g24090	cDNA|retrotransposon protein, putative, unclassified, expressed
	3	LOC_Os02g45930	cDNA|expressed protein
	3	LOC_Os03g06950	cDNA|ubiquitin carboxyl-terminal hydrolase domain containing protein, expressed
	3	LOC_Os02g40420	cDNA|expressed protein
	3	LOC_Os08g13810	cDNA|retrotransposon protein, putative, unclassified, expressed
	3	LOC_Os08g34650	cDNA|receptor-like protein kinase precursor, putative, expressed
	3	LOC_Os11g43110	cDNA|transposon protein, putative, CACTA, En/Spm sub-class
	3	LOC_Os04g06260	cDNA|transposon protein, putative, CACTA, En/Spm sub-class
	3	LOC_Os01g63760	cDNA|transposon protein, putative, CACTA, En/Spm sub-class, expressed
	3	LOC_Os07g33110	cDNA|CAMK_CAMK_like.33 - CAMK includes calcium/calmodulin depedent protein kinases, expressed

## Sheet: 4B
Supplementary Table 4B: Target genes(mRNA) predicted for differential expressed miRNA by psRobot
Gene name	Score		Gene id	Annotation
>osa-miR166j-5p	Score	3	LOC_Os08g06415	cDNA|expressed protein
	Score	3	LOC_Os02g53860	cDNA|OsSub22 - Putative Subtilisin homologue, expressed
>osa-miR5079a	Score	3	LOC_Os07g46030	cDNA|expressed protein
	Score	2	LOC_Os02g27130	cDNA|expressed protein
>osa-miR168a-5p	Score	2.8	LOC_Os07g45039	cDNA|expressed protein
	Score	3	LOC_Os10g08022	cDNA|fructose-bisphospate aldolase isozyme, putative, expressed
	Score	2.8	LOC_Os09g02700	cDNA|polyadenylate-binding protein, putative, expressed
	Score	3	LOC_Os02g47690	cDNA|retrotransposon protein, putative, Ty3-gypsy subclass, expressed
>osa-miR167h-3p	Score	2.8	LOC_Os06g47830	cDNA|RPA2C - Putative single-stranded DNA binding complex subunit 2, expressed
	Score	1.5	LOC_Os01g20900	cDNA|OsWAK4 - OsWAK receptor-like cytoplasmic kinase OsWAK-RLCK, expressed
	Score	2.5	LOC_Os03g25950	cDNA|expressed protein
	Score	3	LOC_Os03g29240	cDNA|PDI, putative, expressed
	Score	3	LOC_Os11g47650	cDNA|trp repressor/replication initiator, putative, expressed
	Score	3	LOC_Os02g55180	cDNA|ubiquitin carboxyl-terminal hydrolase domain containing protein, expressed
>osa-miR159f	Score	2.8	LOC_Os09g36650	cDNA|expressed protein
	Score	3	LOC_Os12g05900	cDNA|rhoGAP domain containing protein, expressed
	Score	3	LOC_Os12g10740	cDNA|leucine-rich repeat family protein, putative, expressed
	Score	2	LOC_Os10g05230	cDNA|zinc finger, C3HC4 type domain containing protein, expressed
	Score	1.8	LOC_Os01g12700	cDNA|MYB family transcription factor, putative
	Score	1.8	LOC_Os01g59660	cDNA|MYB family transcription factor, putative, expressed
	Score	2.8	LOC_Os04g46384	cDNA|MYB family transcription factor, putative, expressed
	Score	3	LOC_Os03g21380	cDNA|OsCML27 - Calmodulin-related calcium sensor protein, expressed
	Score	3	LOC_Os10g28930	cDNA|retrotransposon protein, putative, Ty3-gypsy subclass, expressed
	Score	3	LOC_Os02g01590	cDNA|glycosyl hydrolases, putative, expressed
	Score	1.8	LOC_Os05g41166	cDNA|MYB family transcription factor, putative, expressed
	Score	3	LOC_Os01g38100	cDNA|expressed protein
	Score	2	LOC_Os06g40330	cDNA|MYB family transcription factor, putative, expressed
	Score	3	LOC_Os03g38210	cDNA|MYB family transcription factor, putative, expressed
	Score	3	LOC_Os05g49164	cDNA|expressed protein
>osa-miR528-5p	Score	2.8	LOC_Os12g05290	cDNA|retrotransposon protein, putative, unclassified, expressed
	Score	2.8	LOC_Os06g49350	cDNA|retrotransposon protein, putative, unclassified, expressed
	Score	2.2	LOC_Os06g06050	cDNA|OsFBL27 - F-box domain and LRR containing protein, expressed
	Score	3	LOC_Os03g03724	cDNA|expressed protein
	Score	3	LOC_Os08g42640	cDNA|zinc finger, C3HC4 type domain containing protein, expressed
	Score	2.5	LOC_Os04g39120	cDNA|copper amine oxidase, putative, expressed
	Score	2.2	LOC_Os08g04310	cDNA|plastocyanin-like domain containing protein, putative, expressed
	Score	3	LOC_Os01g62600	cDNA|laccase precursor protein, putative, expressed
	Score	2.8	LOC_Os07g09760	cDNA|retrotransposon protein, putative, unclassified, expressed
	Score	2.8	LOC_Os11g29960	cDNA|retrotransposon protein, putative, unclassified, expressed
	Score	2.8	LOC_Os01g71840	cDNA|retrotransposon protein, putative, unclassified, expressed
	Score	3	LOC_Os12g36620	cDNA|pentatricopeptide, putative, expressed
	Score	3	LOC_Os12g37430	cDNA|PAPA-1-like conserved region family protein, expressed
	Score	2.5	LOC_Os06g37150	cDNA|L-ascorbate oxidase precursor, putative, expressed
	Score	3	LOC_Os01g40150	cDNA|eukaryotic translation initiation factor 5B, putative, expressed
	Score	3	LOC_Os01g44330	cDNA|laccase precursor protein, putative, expressed
>osa-miR531a	Score	2.8	LOC_Os09g36600	cDNA|nodulin, putative, expressed
	Score	2.8	LOC_Os01g52214	cDNA|ubiquinone oxidoreductase, putative, expressed
	Score	0.5	LOC_Os08g04990	cDNA|retrotransposon protein, putative, unclassified, expressed
	Score	3	LOC_Os04g55240	cDNA|VQ domain containing protein, putative, expressed
>osa-miR531b	Score	2.5	LOC_Os06g01590	cDNA|lactate/malate dehydrogenase, putative, expressed
	Score	3	LOC_Os06g01610	cDNA|vacuolar-processing enzyme precursor, putative, expressed
	Score	2	LOC_Os09g36600	cDNA|nodulin, putative, expressed
	Score	3	LOC_Os06g46690	cDNA|exostosin family protein, putative, expressed
	Score	2.8	LOC_Os07g43480	cDNA|expressed protein
	Score	2.8	LOC_Os08g37660	cDNA|plastocyanin-like domain containing protein, putative, expressed
	Score	2	LOC_Os01g52214	cDNA|ubiquinone oxidoreductase, putative, expressed
	Score	3	LOC_Os07g45170	cDNA|protein phosphatase 2C, putative, expressed
	Score	3	LOC_Os01g08220	cDNA|gibberellin 3-beta-dioxygenase 2-2, putative, expressed
	Score	3	LOC_Os05g13430	cDNA|expressed protein
	Score	3	LOC_Os11g08410	cDNA|GATA zinc finger domain containing protein, expressed
	Score	2	LOC_Os04g31710	cDNA|expressed protein
	Score	3	LOC_Os12g09790	cDNA|cytochrome P450, putative, expressed
	Score	3	LOC_Os12g12380	cDNA|transposon protein, putative, unclassified, expressed
	Score	2.8	LOC_Os10g07229	cDNA|dehydrogenase, putative, expressed
	Score	3	LOC_Os12g13300	cDNA|expressed protein
	Score	3	LOC_Os08g02420	cDNA|OsCML7 - Calmodulin-related calcium sensor protein, expressed
	Score	2.5	LOC_Os01g59819	cDNA|Os1bglu2 - beta-glucosidase homologue, similar to G. max isohydroxyurate hydrolase, expressed
	Score	3	LOC_Os05g23350	cDNA|glycosyl hydrolase family 10 protein, putative, expressed
	Score	0.5	LOC_Os08g04990	cDNA|retrotransposon protein, putative, unclassified, expressed
	Score	3	LOC_Os07g09560	cDNA|ankyrin repeat family protein, putative, expressed
	Score	3	LOC_Os03g58010	cDNA|acetyltransferase, GNAT family, putative, expressed
	Score	2	LOC_Os12g19530	cDNA|ATP-binding region, ATPase-like domain-containing protein, putative, expressed
	Score	3	LOC_Os08g06710	cDNA|OsFBDUF42 - F-box and DUF domain containing protein, expressed
	Score	2.5	LOC_Os08g09370	cDNA|polyprenyl synthetase, putative, expressed
	Score	3	LOC_Os05g32370	cDNA|ATP-dependent RNA helicase, putative, expressed
	Score	3	LOC_Os02g42720	cDNA|expressed protein
	Score	3	LOC_Os05g37640	cDNA|expressed protein
	Score	2.8	LOC_Os10g34420	cDNA|lysM domain containing protein, putative, expressed
	Score	2.8	LOC_Os04g53990	cDNA|ethylene-responsive protein related, putative, expressed
	Score	3	LOC_Os02g02160	cDNA|expressed protein
	Score	3	LOC_Os12g35610	cDNA|respiratory burst oxidase, putative, expressed
	Score	3	LOC_Os10g35360	cDNA|expressed protein
	Score	2.8	LOC_Os01g37760	cDNA|glutamate dehydrogenase protein, putative, expressed
	Score	2.5	LOC_Os04g55240	cDNA|VQ domain containing protein, putative, expressed
	Score	2.5	LOC_Os04g56900	cDNA|transferase family protein, putative, expressed
	Score	3	LOC_Os01g40640	cDNA|S1 RNA binding domain containing protein, expressed
	Score	3	LOC_Os06g39960	cDNA|bZIP transcription factor domain containing protein, expressed
	Score	3	LOC_Os07g35350	cDNA|glucan endo-1,3-beta-glucosidase precursor, putative, expressed
	Score	3	LOC_Os03g35360	cDNA|expressed protein
	Score	2.5	LOC_Os09g30030	cDNA|expressed protein
	Score	3	LOC_Os02g53450	cDNA|expressed protein
	Score	3	LOC_Os05g49940	cDNA|expressed protein
>osa-miR5791	Score	2.8	LOC_Os12g10870	cDNA|verticillium wilt disease resistance protein, putative, expressed
	Score	2.2	LOC_Os12g11500	cDNA|resistance protein SlVe1 precursor, putative, expressed
	Score	2.2	LOC_Os12g11930	cDNA|disease resistance protein SlVe2 precursor, putative, expressed
	Score	2.8	LOC_Os10g08740	cDNA|retrotransposon protein, putative, Ty1-copia subclass, expressed
	Score	3	LOC_Os04g37940	cDNA|expressed protein
	Score	3	LOC_Os02g42330	cDNA|nitrilase, putative, expressed
>osa-miR530-5p	Score	2.5	LOC_Os01g01120	cDNA|enolase-phosphatase E1, putative, expressed
	Score	1.8	LOC_Os02g14990	cDNA|zinc finger, C3HC4 type domain containing protein, expressed
	Score	3	LOC_Os01g49400	cDNA|expressed protein
	Score	2.8	LOC_Os11g04520	cDNA|PP2A regulatory subunit TAP46, putative, expressed
	Score	3	LOC_Os05g12740	cDNA|transposon protein, putative, unclassified, expressed
	Score	1.5	LOC_Os01g56780	cDNA|plus-3 domain containing protein, expressed
	Score	3	LOC_Os03g52840	cDNA|serine hydroxymethyltransferase, mitochondrial precursor, putative, expressed
	Score	3	LOC_Os07g08430	cDNA|indole-3-glycerol phosphate lyase, chloroplast precursor, putative, expressed
	Score	3	LOC_Os01g16180	cDNA|MT-A70 domain containing protein, expressed
	Score	2.5	LOC_Os06g16600	cDNA|RNA-directed DNA polymerase, putative, expressed
	Score	3	LOC_Os09g06910	cDNA|retrotransposon protein, putative, unclassified, expressed
	Score	3	LOC_Os01g64820	cDNA|POLA1 - Putative DNA polymerase alpha catalytic subunit, expressed
	Score	2.5	LOC_Os07g16600	cDNA|expressed protein
	Score	2.5	LOC_Os04g47840	cDNA|expressed protein
	Score	3	LOC_Os03g63950	cDNA|plastid-specific 30S ribosomal protein 1, chloroplast precursor, putative, expressed
	Score	3	LOC_Os03g18790	cDNA|SAG20, putative, expressed
	Score	3	LOC_Os04g02880	cDNA|expressed protein
	Score	3	LOC_Os04g51400	cDNA|zinc finger, C3HC4 type domain containing protein, expressed
	Score	2.5	LOC_Os04g03000	cDNA|transposon protein, putative, unclassified, expressed
	Score	3	LOC_Os10g28840	cDNA|speckle-type POZ protein, putative, expressed
	Score	2.5	LOC_Os10g29450	cDNA|expressed protein
	Score	3	LOC_Os09g24830	cDNA|hypothetical protein
	Score	3	LOC_Os04g56980	cDNA|SWIB/MDM2 domain containing protein, expressed
	Score	3	LOC_Os11g41720	cDNA|TNP1, putative, expressed
	Score	3	LOC_Os05g44720	cDNA|retrotransposon protein, putative, unclassified, expressed
	Score	3	LOC_Os05g44740	cDNA|transposon protein, putative, unclassified, expressed
	Score	3	LOC_Os12g42290	cDNA|expressed protein
	Score	3	LOC_Os11g47980	cDNA|expressed protein
	Score	2.5	LOC_Os12g44340	cDNA|ATMAP70 protein, putative, expressed
	Score	3	LOC_Os05g48200	cDNA|glutamate synthase, chloroplast precursor, putative, expressed
	Score	2.5	LOC_Os08g32100	cDNA|transposon protein, putative, CACTA, En/Spm sub-class, expressed
	Score	3	LOC_Os05g03770	cDNA|expressed protein
	Score	3	LOC_Os01g44430	cDNA|retrotransposon protein, putative, unclassified, expressed
	Score	2.5	LOC_Os03g39190	cDNA|expressed protein
>osa-miR820a	Score	2.5	LOC_Os01g48446	cDNA|no apical meristem protein, putative, expressed
	Score	2.5	LOC_Os11g03310	cDNA|no apical meristem protein, putative, expressed
	Score	2.5	LOC_Os02g17720	cDNA|retrotransposon protein, putative, unclassified, expressed
	Score	2	LOC_Os03g02010	cDNA|DNA methyltransferase protein, putative, expressed
	Score	3	LOC_Os02g20200	cDNA|retrotransposon protein, putative, unclassified, expressed
	Score	3	LOC_Os06g05680	cDNA|retrotransposon protein, putative, unclassified, expressed
	Score	3	LOC_Os12g09260	cDNA|retrotransposon protein, putative, unclassified, expressed
	Score	3	LOC_Os08g40550	cDNA|retrotransposon protein, putative, unclassified, expressed
	Score	3	LOC_Os06g06802	cDNA|retrotransposon protein, putative, unclassified, expressed
	Score	3	LOC_Os12g10900	cDNA|retrotransposon protein, putative, unclassified, expressed
	Score	3	LOC_Os04g35870	cDNA|retrotransposon protein, putative, unclassified, expressed
	Score	3	LOC_Os11g13650	cDNA|cellulose synthase, putative, expressed
	Score	3	LOC_Os03g55010	cDNA|UDP-glucoronosyl and UDP-glucosyl transferase domain containing protein, expressed
	Score	3	LOC_Os03g55030	cDNA|UDP-glucoronosyl and UDP-glucosyl transferase domain containing protein, expressed
	Score	3	LOC_Os02g29030	cDNA|retrotransposon protein, putative, unclassified, expressed
	Score	3	LOC_Os12g17450	cDNA|retrotransposon protein, putative, unclassified, expressed
	Score	3	LOC_Os10g12760	cDNA|retrotransposon protein, putative, unclassified, expressed
	Score	3	LOC_Os01g16850	cDNA|retrotransposon protein, putative, unclassified, expressed
	Score	3	LOC_Os04g41520	cDNA|retrotransposon protein, putative, unclassified, expressed
	Score	3	LOC_Os10g17570	cDNA|retrotransposon protein, putative, unclassified, expressed
	Score	3	LOC_Os01g20910	cDNA|zinc finger, C3HC4 type domain containing protein, expressed
	Score	3	LOC_Os06g19900	cDNA|retrotransposon protein, putative, unclassified, expressed
	Score	3	LOC_Os05g31210	cDNA|retrotransposon protein, putative, unclassified, expressed
	Score	3	LOC_Os07g17260	cDNA|retrotransposon protein, putative, unclassified, expressed
	Score	3	LOC_Os08g11200	cDNA|retrotransposon protein, putative, unclassified, expressed
	Score	3	LOC_Os02g39920	cDNA|AT hook motif family protein, expressed
	Score	3	LOC_Os01g25930	cDNA|retrotransposon protein, putative, unclassified, expressed
	Score	2.5	LOC_Os08g11810	cDNA|retrotransposon protein, putative, unclassified, expressed
	Score	3	LOC_Os09g14500	cDNA|retrotransposon protein, putative, unclassified, expressed
	Score	3	LOC_Os07g18970	cDNA|retrotransposon protein, putative, unclassified, expressed
	Score	3	LOC_Os09g15660	cDNA|expressed protein
	Score	3	LOC_Os08g15010	cDNA|retrotransposon protein, putative, unclassified, expressed
	Score	3	LOC_Os06g31050	cDNA|retrotransposon protein, putative, unclassified, expressed
	Score	3	LOC_Os02g45590	cDNA|PPR repeat domain containing protein, putative, expressed
	Score	3	LOC_Os09g22310	cDNA|retrotransposon protein, putative, unclassified, expressed
	Score	2.5	LOC_Os05g40740	cDNA|monocopper oxidase, putative, expressed
	Score	3	LOC_Os04g13350	cDNA|retrotransposon protein, putative, unclassified, expressed
	Score	3	LOC_Os07g29470	cDNA|retrotransposon protein, putative, unclassified, expressed
	Score	3	LOC_Os08g24410	cDNA|retrotransposon protein, putative, unclassified, expressed
	Score	2.8	LOC_Os02g50300	cDNA|expressed protein
	Score	3	LOC_Os08g26760	cDNA|retrotransposon protein, putative, unclassified, expressed
	Score	3	LOC_Os05g47470	cDNA|VIP1 protein, putative, expressed
	Score	3	LOC_Os05g00996	cDNA|retrotransposon protein, putative, unclassified, expressed
	Score	3	LOC_Os11g44190	cDNA|retrotransposon protein, putative, unclassified, expressed
	Score	3	LOC_Os09g29810	cDNA|retrotransposon protein, putative, unclassified, expressed
	Score	3	LOC_Os07g35500	cDNA|mucin-associated surface protein, putative, expressed
	Score	3	LOC_Os02g10060	cDNA|SWIRM domain containing protein, expressed
	Score	3	ChrSy.fgenesh.	NA.7 cDNA|expressed protein
	Score	3	LOC_Os10g41610	cDNA|retrotransposon protein, putative, unclassified, expressed
>osa-miR408-3p	Score	2.8	LOC_Os11g01470	cDNA|retrotransposon protein, putative, unclassified, expressed
	Score	3	LOC_Os12g02000	cDNA|expressed protein
	Score	2.2	LOC_Os01g02110	cDNA|helix-loop-helix DNA-binding domain containing protein, expressed
	Score	1.8	LOC_Os01g03530	cDNA|multicopper oxidase domain containing protein, expressed
	Score	3	LOC_Os08g37670	cDNA|plastocyanin-like domain containing protein, putative, expressed
	Score	3	LOC_Os07g43540	cDNA|ORC6 - Putative origin recognition complex subunit 6, expressed
	Score	3	LOC_Os05g12160	cDNA|expressed protein
	Score	2.8	LOC_Os03g49820	cDNA|expressed protein
	Score	1.8	LOC_Os03g50140	cDNA|plastocyanin-like domain containing protein, putative, expressed
	Score	2.5	LOC_Os03g50160	cDNA|plastocyanin-like domain containing protein, putative, expressed
	Score	3	LOC_Os03g05650	cDNA|expressed protein
	Score	3	LOC_Os03g07080	cDNA|endonuclease/exonuclease/phosphatase family domain containing protein, expressed
	Score	3	LOC_Os06g11490	cDNA|plastocyanin-like domain containing protein, putative, expressed
	Score	1.2	LOC_Os06g15600	cDNA|plastocyanin-like domain containing protein, putative, expressed
	Score	3	LOC_Os01g16280	cDNA|expressed protein
	Score	3	LOC_Os05g24280	cDNA|expressed protein
	Score	3	LOC_Os12g19910	cDNA|expressed protein
	Score	3	LOC_Os11g20140	cDNA|expressed protein
	Score	3	LOC_Os05g26610	cDNA|expressed protein
	Score	1	LOC_Os03g15340	cDNA|plastocyanin-like domain containing protein, putative, expressed
	Score	3	LOC_Os11g25440	cDNA|expressed protein
	Score	3	LOC_Os03g63390	cDNA|plastocyanin-like domain containing protein, putative, expressed
	Score	3	LOC_Os11g27660	cDNA|expressed protein
	Score	3	LOC_Os06g31770	cDNA|expressed protein
	Score	2.8	LOC_Os02g43660	cDNA|plastocyanin-like domain containing protein, putative, expressed
	Score	1.8	LOC_Os02g49850	cDNA|plastocyanin-like domain containing protein, putative, expressed
	Score	2.5	LOC_Os04g21490	cDNA|conserved hypothetical protein
	Score	3	LOC_Os03g39460	cDNA|retrotransposon, putative, centromere-specific
	Score	3	LOC_Os02g08150	cDNA|CCT/B-box zinc finger protein, putative, expressed
>osa-miR156k	Score	3	LOC_Os05g06110	cDNA|villin, putative, expressed
	Score	3	LOC_Os05g51110	cDNA|expressed protein
	Score	1	LOC_Os06g45310	cDNA|OsSPL11 - SBP-box gene family member, expressed
	Score	3	LOC_Os05g06680	cDNA|expressed protein
	Score	3	LOC_Os02g56480	cDNA|PB1 domain containing protein, expressed
	Score	2.8	LOC_Os01g03520	cDNA|ubiquitin conjugating enzyme protein, putative, expressed
	Score	1	LOC_Os06g49010	cDNA|OsSPL12 - SBP-box gene family member, expressed
	Score	0.5	LOC_Os08g39890	cDNA|OsSPL14 - SBP-box gene family member, expressed
	Score	0.5	LOC_Os08g41940	cDNA|OsSPL16 - SBP-box gene family member, expressed
	Score	2.8	LOC_Os03g49710	cDNA|ribosomal protein S13p/S18e, putative, expressed
	Score	2.5	LOC_Os10g05695	cDNA|retrotransposon protein, putative, unclassified, expressed
	Score	3	LOC_Os02g25230	cDNA|expressed protein
	Score	3	LOC_Os12g12880	cDNA|expressed protein
	Score	3	LOC_Os06g10260	cDNA|cytochrome P450, putative, expressed
	Score	3	LOC_Os12g15470	cDNA|OsSCP65 - Putative Serine Carboxypeptidase homologue, expressed
	Score	2.5	LOC_Os05g20620	cDNA|retrotransposon protein, putative, unclassified, expressed
	Score	3	LOC_Os12g16350	3 cDNA|enoyl-CoA hydratase/isomerase family protein, putative, expressed
	Score	3	LOC_Os06g13800	cDNA|expressed protein
	Score	2.8	LOC_Os06g13820	cDNA|dynamin, putative, expressed
	Score	3	LOC_Os12g17804	cDNA|expressed protein
	Score	3	LOC_Os04g42480	cDNA|receptor-like protein kinase At3g46290 precursor, putative, expressed
	Score	3	LOC_Os04g42760	cDNA|sialyltransferase family domain containing protein, expressed
	Score	3	LOC_Os01g21960	cDNA|serine/threonine-protein kinase, putative, expressed
	Score	3	LOC_Os10g21810	cDNA|histidine kinase, putative, expressed
	Score	1	LOC_Os04g46580	cDNA|OsSPL7 - SBP-box gene family member, expressed
	Score	3	LOC_Os09g13870	cDNA|lipid phosphatase protein, putative, expressed
	Score	0.5	LOC_Os11g30370	cDNA|OsSPL19 - SBP-box gene family member, expressed
	Score	0.5	LOC_Os01g69830	cDNA|OsSPL2 - SBP-box gene family member, expressed
	Score	3	LOC_Os07g19520	cDNA|expressed protein
	Score	3	LOC_Os02g43430	cDNA|protein kinase domain containing protein, expressed
	Score	2.5	LOC_Os12g33470	cDNA|expressed protein
	Score	3	LOC_Os09g20830	cDNA|heat shock factor-binding protein 1, putative, expressed
	Score	3	LOC_Os03g22420	cDNA|AAA-type ATPase family protein, putative, expressed
	Score	3	LOC_Os02g45054	cDNA|ZOS2-15 - C2H2 zinc finger protein, expressed
	Score	3	LOC_Os11g37520	cDNA|BTBT3 - Bric-a-Brac, Tramtrack, Broad Complex BTB domain with tetratricopeptide repeats, expressed
	Score	3	LOC_Os07g29224	cDNA|expressed protein
	Score	3	LOC_Os04g10380	cDNA|glycine-rich protein, putative, expressed
	Score	3	LOC_Os01g39136	cDNA|retrotransposon protein, putative, unclassified, expressed
	Score	2.5	LOC_Os09g26880	cDNA|aldehyde dehydrogenase, putative, expressed
	Score	3	LOC_Os02g03960	cDNA|CPuORF1 - conserved peptide uORF-containing transcript, expressed
	Score	2.8	LOC_Os02g04450	cDNA|plant-specific domain TIGR01589 family protein, putative, expressed
	Score	2.5	LOC_Os07g32170	cDNA|OsSPL13 - SBP-box gene family member, expressed
	Score	1.5	LOC_Os02g04680	cDNA|OsSPL3 - SBP-box gene family member, expressed
	Score	3	LOC_Os03g30260	cDNA|COBRA-like protein precursor, putative, expressed
	Score	3	LOC_Os11g42340	cDNA|expressed protein
	Score	0.5	LOC_Os09g31438	cDNA|OsSPL17 - SBP-box gene family member, expressed
	Score	3	LOC_Os10g41440	cDNA|KH domain containing protein, putative, expressed
	Score	1	LOC_Os02g07780	cDNA|OsSPL4 - SBP-box gene family member, expressed
	Score	3	LOC_Os02g07820	cDNA|DUF581 domain containing protein, expressed
	Score	3	LOC_Os09g32330	cDNA|expressed protein
	Score	3	LOC_Os02g08370	cDNA|ubiquitin carboxyl-terminal hydrolase, family 1, putative, expressed
	Score	0.5	LOC_Os09g32944	cDNA|OsSPL18 - SBP-box gene family member, expressed
	Score	2.8	LOC_Os07g38080	cDNA|homeodomain-like, putative, expressed
	Score	3	LOC_Os05g05240	cDNA|serine/threonine protein phosphatase, putative, expressed
>osa-miR2091-5p	Score	3	LOC_Os02g55890	cDNA|inorganic H+ pyrophosphatase, putative, expressed
	Score	3	LOC_Os01g49580	cDNA|Protein kinase domain containing protein, expressed
	Score	2.8	LOC_Os12g06060	cDNA|amino acid permease family protein, putative, expressed
	Score	3	LOC_Os03g46770	cDNA|RNA recognition motif containing protein, expressed
	Score	3	LOC_Os03g58290	cDNA|indole-3-glycerol phosphate lyase, chloroplast precursor, putative, expressed
	Score	3	LOC_Os09g14510	cDNA|peroxin-3 family protein, putative, expressed
	Score	2.8	LOC_Os01g37980	cDNA|vesicle transport v-SNARE protein, putative, expressed
	Score	2.8	LOC_Os05g41010	cDNA|oxidoreductase, putative, expressed
	Score	2.8	LOC_Os12g42420	cDNA|DNA binding protein, putative, expressed
>osa-miR2919	Score	3	LOC_Os01g47262	cDNA|AMSH-like protease, putative, expressed
	Score	3	LOC_Os07g38290	cDNA|plastocyanin-like domain containing protein, putative, expressed
	Score	3	LOC_Os02g13555	cDNA|expressed protein
	Score	3	LOC_Os01g47540	cDNA|NLI interacting factor-like phosphatase, putative, expressed
	Score	3	LOC_Os09g33930	cDNA|farnesyltransferase/geranylgeranyltransferase type-1 subunitalpha, putative, expressed
	Score	3	LOC_Os01g01369	cDNA|3-beta-hydroxysteroid-Delta-isomerase, putative, expressed
	Score	3	LOC_Os05g51130	cDNA|mitochondrial chaperone BCS1, putative, expressed
	Score	2	LOC_Os06g45090	cDNA|expressed protein
	Score	3	LOC_Os02g14130	cDNA|CGMC_GSK.4 - CGMC includes CDA, MAPK, GSK3, and CLKC kinases, expressed
	Score	3	LOC_Os12g02260	cDNA|nucleotidyltransferase, putative, expressed
	Score	3	LOC_Os06g45370	cDNA|fructose-1,6-bisphosphatase, putative, expressed
	Score	3	LOC_Os03g41960	cDNA|retrotransposon protein, putative, Ty3-gypsy subclass, expressed
	Score	2.8	LOC_Os07g39310	cDNA|ZOS7-06 - C2H2 zinc finger protein, expressed
	Score	3	LOC_Os05g06690	cDNA|HECT-domain domain containing protein, expressed
	Score	3	LOC_Os09g35680	cDNA|OsFBX339 - F-box domain containing protein, expressed
	Score	3	LOC_Os02g56880	cDNA|transcriptional corepressor LEUNIG, putative, expressed
	Score	3	LOC_Os06g46060	cDNA|expressed protein
	Score	3	LOC_Os08g34850	cDNA|retrotransposon protein, putative, unclassified, expressed
	Score	3	LOC_Os02g57270	cDNA|MYB family transcription factor, putative, expressed
	Score	3	LOC_Os03g42770	cDNA|expressed protein
	Score	3	LOC_Os01g49160	cDNA|MYB family transcription factor, putative, expressed
	Score	3	LOC_Os06g46410	cDNA|auxin response factor, putative, expressed
	Score	3	LOC_Os05g07460	cDNA|expressed protein
	Score	2.5	LOC_Os01g49690	cDNA|Ser/Thr protein phosphatase family protein, putative, expressed
	Score	3	LOC_Os03g43650	cDNA|uncharacterized protein At4g06744 precursor, putative, expressed
	Score	2	LOC_Os02g15880	cDNA|CPuORF16 - conserved peptide uORF-containing transcript, expressed
	Score	3	LOC_Os08g36150	cDNA|activator of 90 kDa heat shock protein ATPase homolog, putative, expressed
	Score	2	LOC_Os08g36250	cDNA|expressed protein
	Score	3	LOC_Os06g02550	cDNA|CPuORF21 - conserved peptide uORF-containing transcript, expressed
	Score	3	LOC_Os07g41730	cDNA|OsPOP16 - Putative Prolyl Oligopeptidase homologue, expressed
	Score	3	LOC_Os08g36810	cDNA|expressed protein
	Score	3	LOC_Os02g16950	cDNA|retrotransposon protein, putative, unclassified, expressed
	Score	3	LOC_Os02g16980	cDNA|retrotransposon protein, putative, unclassified, expressed
	Score	3	LOC_Os09g38100	cDNA|phosphate carrier protein, mitochondrial precursor, putative, expressed
	Score	2.8	LOC_Os03g01360	cDNA|expressed protein
	Score	3	LOC_Os03g45300	cDNA|transposon protein, putative, unclassified, expressed
	Score	3	LOC_Os09g38310	cDNA|pentatricopeptide, putative, expressed
	Score	2.8	LOC_Os02g17680	cDNA|ethylene-responsive protein related, putative, expressed
	Score	3	LOC_Os01g51700	cDNA|ras-related protein, putative, expressed
	Score	3	LOC_Os03g45779	cDNA|expressed protein
	Score	3	LOC_Os01g51880	cDNA|expressed protein
	Score	2.5	LOC_Os03g01910	cDNA|transcription factor BTF3, putative, expressed
	Score	3	LOC_Os01g05490	cDNA|triosephosphate isomerase, cytosolic, putative, expressed
	Score	3	LOC_Os04g27950	cDNA|expressed protein
	Score	2.8	LOC_Os01g05790	cDNA|SLT1 protein, putative, expressed
	Score	3	LOC_Os03g46510	cDNA|OsFBX103 - F-box domain containing protein, expressed
	Score	3	LOC_Os09g39130	cDNA|expressed protein
	Score	3	LOC_Os06g05090	cDNA|methyltransferase domain containing protein, expressed
	Score	2.5	LOC_Os11g06420	cDNA|OsFBT13 - F-box and tubby domain containing protein, expressed
	Score	3	LOC_Os02g19210	cDNA|WD repeat-containing protein, putative, expressed
	Score	2.2	LOC_Os11g06910	cDNA|myosin heavy chain-related, putative, expressed
	Score	3	LOC_Os03g47740	cDNA|homeodomain protein, putative, expressed
	Score	3	LOC_Os07g45074	cDNA|FAT domain-containing protein, putative, expressed
	Score	3	LOC_Os04g30420	cDNA|dehydrogenase, putative, expressed
	Score	3	LOC_Os03g03334	cDNA|expressed protein
	Score	2.5	LOC_Os05g13330	cDNA|per1-like family protein, putative, expressed
	Score	3	LOC_Os02g20150	cDNA|expressed protein
	Score	3	LOC_Os10g01880	cDNA|retrotransposon protein, putative, unclassified, expressed
	Score	3	LOC_Os06g50370	cDNA|zinc finger, C3HC4 type, domain containing protein, expressed
	Score	2.5	LOC_Os08g40260	cDNA|OsSPL15 - SBP-box gene family member, expressed
	Score	3	LOC_Os01g54480	cDNA|serine/threonine protein kinase, putative, expressed
	Score	3	LOC_Os03g48970	cDNA|nuclear transcription factor Y subunit, putative, expressed
	Score	3	LOC_Os03g49170	cDNA|zinc finger family protein, putative, expressed
	Score	2.5	LOC_Os03g49210	cDNA|BRCA1 C Terminus domain containing protein, expressed
	Score	3	LOC_Os01g54850	cDNA|OsFBX24 - F-box domain containing protein, expressed
	Score	2.5	LOC_Os06g07120	cDNA|dehydrodolichyl diphosphate synthase, putative, expressed
	Score	3	LOC_Os03g04195	cDNA|expressed protein
	Score	3	LOC_Os12g09455	cDNA|expressed protein
	Score	3	LOC_Os03g49524	cDNA|anthocyanidin 3-O-glucosyltransferase, putative, expressed
	Score	3	LOC_Os04g32340	cDNA|RNA-binding motif protein, putative, expressed
	Score	3	LOC_Os07g46490	cDNA|phosphatidylinositol-4-phosphate 5-kinase, putative, expressed
	Score	3	LOC_Os01g55360	cDNA|phosphatidate cytidylyltransferase, putative, expressed
	Score	3	LOC_Os02g21800	cDNA|retrotransposon, putative, centromere-specific
	Score	3	LOC_Os04g32610	cDNA|expressed protein
	Score	3	LOC_Os10g03920	cDNA|zinc finger, RING-type, putative, expressed
	Score	3	LOC_Os01g09120	cDNA|Twin LOV 1, putative, expressed
	Score	3	LOC_Os08g41370	cDNA|amino acid permease family protein, putative, expressed
	Score	2.5	LOC_Os01g55700	cDNA|NLI interacting factor-like phosphatase, putative, expressed
	Score	3	LOC_Os02g22370	cDNA|expressed protein
	Score	3	LOC_Os11g10480	cDNA|dehydrogenase, putative, expressed
	Score	3	LOC_Os01g09550	cDNA|no apical meristem protein, putative, expressed
	Score	3	LOC_Os01g09640	cDNA|Myb transcription factor, putative, expressed
	Score	2.5	LOC_Os04g34080	cDNA|WD-40 repeat family protein, putative, expressed
	Score	2.8	LOC_Os01g56800	cDNA|MATH domain containing protein, expressed
	Score	3	LOC_Os01g56840	cDNA|DUF domain containing protein, expressed
	Score	3	LOC_Os02g25020	cDNA|DNA binding protein, putative, expressed
	Score	3	LOC_Os03g51640	cDNA|expressed protein
	Score	3	LOC_Os03g51650	cDNA|membrane protein, putative, expressed
	Score	3	LOC_Os07g48370	cDNA|glycosyl transferase, family 8, putative, expressed
	Score	3	LOC_Os02g25770	cDNA|retrotransposon protein, putative, Ty3-gypsy subclass, expressed
	Score	3	LOC_Os12g12790	cDNA|retrotransposon protein, putative, unclassified, expressed
	Score	3	LOC_Os11g12290	cDNA|proteophosphoglycan, putative, expressed
	Score	2.5	LOC_Os04g35560	cDNA|glutathione S-transferase, putative, expressed
	Score	2.8	LOC_Os10g07114	cDNA|expressed protein
	Score	3	LOC_Os01g12440	cDNA|AP2 domain containing protein, expressed
	Score	2	LOC_Os04g37710	cDNA|serine hydrolase domain containing protein, expressed
	Score	3	LOC_Os07g49520	cDNA|2-oxoglutarate dehydrogenase E1 component, mitochondrial precursor, putative, expressed
	Score	3	LOC_Os03g53670	cDNA|YT521-B-like family domain containing protein, expressed
	Score	3	LOC_Os12g15420	cDNA|nucampholin, putative, expressed
	Score	3	LOC_Os03g08430	cDNA|SAC domain containing protein, putative, expressed
	Score	2.8	LOC_Os03g08740	cDNA|expressed protein
	Score	3	LOC_Os06g12620	cDNA|expressed protein
	Score	3	LOC_Os10g09480	cDNA|retrotransposon protein, putative, unclassified
	Score	3	LOC_Os04g38770	cDNA|OsMADS61 - MADS-box family gene with MIKCc type-box, expressed
	Score	3	LOC_Os08g01850	cDNA|esterase, putative, expressed
	Score	3	LOC_Os04g39060	cDNA|CRS1/YhbY domain containing protein, expressed
	Score	3	LOC_Os03g55070	cDNA|UDP-glucose 6-dehydrogenase, putative, expressed
	Score	3	LOC_Os03g10070	cDNA|transcription initiation factor IIB, putative, expressed
	Score	3	LOC_Os01g14514	cDNA|expressed protein
	Score	2.5	LOC_Os03g10120	cDNA|proteasome subunit, putative, expressed
	Score	2.8	LOC_Os02g29550	cDNA|AP2 domain containing protein, expressed
	Score	2.8	LOC_Os09g01600	cDNA|expressed protein
	Score	3	LOC_Os03g55450	cDNA|expressed protein
	Score	2	LOC_Os08g02900	cDNA|expressed protein
	Score	3	LOC_Os04g39560	cDNA|expressed protein
	Score	3	LOC_Os03g55600	cDNA|CAMK_CAMK_like.22 - CAMK includes calcium/calmodulin depedent protein kinases, expressed
	Score	2.5	LOC_Os11g17150	cDNA|retrotransposon protein, putative, unclassified, expressed
	Score	3	LOC_Os07g07130	cDNA|expressed protein
	Score	3	LOC_Os05g22670	cDNA|transcription factor IIA large subunit, putative, expressed
	Score	3	LOC_Os05g22920	cDNA|digestive organ expansion factor, putative, expressed
	Score	3	LOC_Os06g14324	cDNA|caleosin related protein, putative, expressed
	Score	3	LOC_Os02g30610	cDNA|expressed protein
	Score	3	LOC_Os03g11680	cDNA|ZOS3-05 - C2H2 zinc finger protein, expressed
	Score	3	LOC_Os06g14810	cDNA|3-ketoacyl-CoA synthase, putative, expressed
	Score	3	LOC_Os11g18790	cDNA|retrotransposon protein, putative, unclassified, expressed
	Score	3	LOC_Os01g61880	cDNA|respiratory burst oxidase, putative, expressed
	Score	3	LOC_Os02g30900	cDNA|protein kinase domain containing protein, expressed
	Score	3	LOC_Os03g12030	cDNA|3-ketoacyl-CoA synthase, putative, expressed
	Score	2.8	LOC_Os07g08210	cDNA|cytidylyltransferase domain containing protein, expressed
	Score	3	LOC_Os04g40700	cDNA|steroid nuclear receptor, ligand-binding, putative, expressed
	Score	3	LOC_Os03g12350	cDNA|two-component response regulator, putative, expressed
	Score	3	LOC_Os06g15820	cDNA|NHL repeat-containing protein, putative, expressed
	Score	3	LOC_Os04g40940	cDNA|mitotic spindle checkpoint protein MAD2, putative, expressed
	Score	3	LOC_Os12g19100	cDNA|transposon protein, putative, unclassified, expressed
	Score	2.8	LOC_Os11g19864	cDNA|transposon protein, putative, Pong sub-class, expressed
	Score	3	LOC_Os11g19960	cDNA|retrotransposon protein, putative, unclassified, expressed
	Score	3	LOC_Os01g17390	cDNA|OsFBX5 - F-box domain containing protein, expressed
	Score	3	LOC_Os01g17402	cDNA|cyclin, putative, expressed
	Score	3	LOC_Os11g20179	cDNA|expressed protein
	Score	2.8	LOC_Os11g20330	cDNA|expressed protein
	Score	3	LOC_Os11g20420	cDNA|retrotransposon protein, putative, unclassified, expressed
	Score	3	LOC_Os04g41700	cDNA|expressed protein
	Score	3	LOC_Os11g22160	cDNA|retrotransposon protein, putative, unclassified, expressed
	Score	3	LOC_Os01g18800	cDNA|CAMK_KIN1/SNF1/Nim1_like.9 - CAMK includes calcium/calmodulin depedent protein kinases, expressed
	Score	3	LOC_Os03g13600	cDNA|ZOS3-07 - C2H2 zinc finger protein, expressed
	Score	3	LOC_Os01g18850	cDNA|OsSPL1 - SBP-box gene family member, expressed
	Score	3	LOC_Os02g33010	cDNA|expressed protein
	Score	2.5	LOC_Os09g05030	cDNA|armadillo/beta-catenin-like repeat family protein, expressed
	Score	3	LOC_Os04g42120	cDNA|N-acetyltransferase ESCO2, putative, expressed
	Score	3	LOC_Os02g33335	cDNA|expressed protein
	Score	3	LOC_Os03g58230	cDNA|plant-specific domain TIGR01615 family protein, expressed
	Score	3	LOC_Os01g63620	cDNA|expressed protein
	Score	3	LOC_Os02g33710	cDNA|decarboxylase, putative, expressed
	Score	3	LOC_Os09g06950	cDNA|expressed protein
	Score	3	LOC_Os04g42700	cDNA|receptor-like protein kinase precursor, putative, expressed
	Score	3	LOC_Os08g07090	cDNA|expressed protein
	Score	3	LOC_Os05g26630	cDNA|expressed protein
	Score	3	LOC_Os03g14890	cDNA|AGAP008572-PA, putative, expressed
	Score	3	LOC_Os08g07600	cDNA|expressed protein
	Score	3	LOC_Os02g34560	cDNA|plant neutral invertase domain containing protein, expressed
	Score	3	LOC_Os12g22700	cDNA|retrotransposon protein, putative, unclassified, expressed
	Score	2.5	LOC_Os01g21340	cDNA|expressed protein
	Score	2	LOC_Os04g43130	cDNA|transcriptional corepressor LEUNIG, putative, expressed
	Score	3	LOC_Os06g19430	cDNA|expressed protein
	Score	2	LOC_Os03g15390	cDNA|GA17271-PA, putative, expressed
	Score	3	LOC_Os01g21960	cDNA|serine/threonine-protein kinase, putative, expressed
	Score	3	LOC_Os01g64790	cDNA|AP2 domain containing protein, expressed
	Score	3	LOC_Os03g15730	cDNA|S-RNase-binding protein, putative, expressed
	Score	3	LOC_Os06g20130	cDNA|expressed protein
	Score	3	LOC_Os02g35220	cDNA|expressed protein
	Score	3	LOC_Os01g22560	cDNA|glycerol-3-phosphate acyltransferase 1, putative, expressed
	Score	3	LOC_Os01g22630	cDNA|ECT protein, putative, expressed
	Score	3	LOC_Os06g20650	cDNA|retrotransposon protein, putative, Ty3-gypsy subclass, expressed
	Score	3	LOC_Os04g44260	cDNA|thioredoxin reductase 2, putative, expressed
	Score	3	LOC_Os01g65410	cDNA|serine hydroxymethyltransferase, mitochondrial precursor, putative, expressed
	Score	3	LOC_Os11g27070	cDNA|retrotransposon protein, putative, unclassified
	Score	2.5	LOC_Os10g20310	cDNA|thioredoxin fold, putative, expressed
	Score	3	LOC_Os10g20510	cDNA|expressed protein
	Score	3	LOC_Os08g09350	cDNA|gar2, putative, expressed
	Score	3	LOC_Os07g13170	cDNA|AP2 domain containing protein, expressed
	Score	3	LOC_Os07g13234	cDNA|expressed protein
	Score	3	LOC_Os02g36300	cDNA|zinc finger, C3HC4 type domain containing protein, expressed
	Score	3	LOC_Os09g09360	cDNA|esterase/lipase/thioesterase, putative, expressed
	Score	2.5	LOC_Os03g61220	cDNA|DEAD-box ATP-dependent RNA helicase 3, putative, expressed
	Score	2.5	LOC_Os03g17020	cDNA|GTPase-activating protein, putative, expressed
	Score	3	LOC_Os10g21800	cDNA|leucine-rich repeat family protein, putative, expressed
	Score	2.5	LOC_Os07g14070	cDNA|SCP-like extracellular protein, expressed
	Score	3	LOC_Os03g61760	cDNA|OsSPL6 - SBP-box gene family member, expressed
	Score	3	LOC_Os09g09944	cDNA|expressed protein
	Score	3	LOC_Os02g37094	cDNA|expressed protein
	Score	3	LOC_Os08g10690	cDNA|hypothetical protein
	Score	2.5	LOC_Os02g37170	cDNA|expressed protein
	Score	3	LOC_Os12g26220	cDNA|expressed protein
	Score	2.8	LOC_Os01g25540	cDNA|RALFL6 - Rapid ALkalinization Factor RALF family protein precursor, expressed
	Score	3	LOC_Os06g23090	cDNA|retrotransposon protein, putative, unclassified, expressed
	Score	2.5	LOC_Os11g29900	cDNA|expressed protein
	Score	3	LOC_Os02g37880	cDNA|cyclin G-associated kinase, putative, expressed
	Score	3	LOC_Os04g46020	cDNA|GATA zinc finger domain containing protein, expressed
	Score	3	LOC_Os01g67490	cDNA|OTU-like cysteine protease family protein, putative, expressed
	Score	3	LOC_Os10g23220	cDNA|GIL1, putative, expressed
	Score	2.8	LOC_Os12g27096	cDNA|retrotransposon protein, putative, Ty1-copia subclass, expressed
	Score	1.5	LOC_Os06g24310	cDNA|retrotransposon protein, putative, unclassified, expressed
	Score	3	LOC_Os01g68030	cDNA|expressed protein
	Score	3	LOC_Os07g16120	cDNA|retrotransposon protein, putative, unclassified, expressed
	Score	3	LOC_Os03g63020	cDNA|protein kinase domain containing protein, expressed
	Score	3	LOC_Os01g68160	cDNA|ZOS1-22 - C2H2 zinc finger protein, expressed
	Score	3	LOC_Os01g27730	cDNA|GTPase of unknown function domain containing protein, putative, expressed
	Score	3	LOC_Os05g32200	cDNA|expressed protein
	Score	3	LOC_Os10g25080	cDNA|retrotransposon protein, putative, Ty3-gypsy subclass, expressed
	Score	3	LOC_Os02g39340	cDNA|glycine-rich protein, putative, expressed
	Score	3	LOC_Os01g28730	cDNA|protein kinase domain containing protein, expressed
	Score	2.5	LOC_Os03g63770	cDNA|RCD1, putative, expressed
	Score	2.8	LOC_Os02g39530	cDNA|expressed protein
	Score	3	LOC_Os04g48050	cDNA|RING zinc finger protein, putative, expressed
	Score	2.5	LOC_Os06g27600	cDNA|retrotransposon protein, putative, unclassified
	Score	3	LOC_Os03g64310	cDNA|expressed protein
	Score	2.5	LOC_Os07g17910	cDNA|retrotransposon protein, putative, unclassified, expressed
	Score	3	LOC_Os01g69990	cDNA|GYF domain containing protein, putative, expressed
	Score	3	LOC_Os09g13910	cDNA|transposon protein, putative, CACTA, En/Spm sub-class, expressed
	Score	2.5	LOC_Os06g28060	cDNA|ATP-binding region, ATPase-like domain containing protein, expressed
	Score	3	LOC_Os12g29530	cDNA|transposon protein, putative, unclassified, expressed
	Score	3	LOC_Os03g21240	cDNA|myb-like DNA-binding domain containing protein, expressed
	Score	3	LOC_Os08g15204	cDNA|thioredoxin domain-containing protein 9, putative, expressed
	Score	3	LOC_Os09g14120	cDNA|retrotransposon protein, putative, unclassified, expressed
	Score	3	LOC_Os03g21510	cDNA|inactive receptor kinase At2g26730 precursor, putative, expressed
	Score	3	LOC_Os03g21560	cDNA|photosystem II 11 kD protein, putative, expressed
	Score	3	LOC_Os09g14550	cDNA|RNA recognition motif containing protein, putative, expressed
	Score	3	LOC_Os01g70500	cDNA|expressed protein
	Score	3	LOC_Os11g34850	cDNA|maf, putative, expressed
	Score	3	LOC_Os06g29080	cDNA|expressed protein
	Score	3	LOC_Os07g19060	cDNA|transport protein particle component, Bet3, domain containing protein, expressed
	Score	3	LOC_Os01g32500	cDNA|retrotransposon protein, putative, unclassified, expressed
	Score	3	LOC_Os11g35030	cDNA|growth regulating factor protein, putative, expressed
	Score	3	LOC_Os06g29160	cDNA|retrotransposon protein, putative, unclassified, expressed
	Score	3	LOC_Os12g30540	cDNA|ubiquitin carboxyl-terminal hydrolase, putative, expressed
	Score	2.5	LOC_Os03g22259	cDNA|expressed protein
	Score	2.5	LOC_Os08g16530	cDNA|retrotransposon protein, putative, unclassified, expressed
	Score	3	LOC_Os02g42320	cDNA|peptidase, T1 family, putative, expressed
	Score	2	LOC_Os03g22770	cDNA|CCT/B-box zinc finger protein, putative, expressed
	Score	2.5	LOC_Os06g29920	cDNA|retrotransposon protein, putative, unclassified, expressed
	Score	2.5	LOC_Os01g71620	cDNA|expressed protein
	Score	2.8	LOC_Os04g50176	cDNA|expressed protein
	Score	3	LOC_Os08g17400	cDNA|WRKY89, expressed
	Score	3	LOC_Os07g22700	cDNA|tim44-like domain containing protein, expressed
	Score	3	LOC_Os04g51340	cDNA|pectinacetylesterase domain containing protein, expressed
	Score	3	LOC_Os09g17360	cDNA|expressed protein
	Score	3	LOC_Os10g30910	cDNA|transmembrane protein-related, putative, expressed
	Score	3	LOC_Os01g34790	cDNA|expressed protein
	Score	3	LOC_Os04g51440	cDNA|villin protein, putative, expressed
	Score	3	LOC_Os06g31250	cDNA|retrotransposon protein, putative, unclassified, expressed
	Score	3	LOC_Os05g37400	cDNA|expressed protein
	Score	2.5	LOC_Os12g32810	cDNA|expressed protein
	Score	2.2	LOC_Os02g43740	cDNA|AGC_PVPK_like_kin82y.6 - ACG kinases include homologs to PKA, PKG and PKC, expressed
	Score	2.5	LOC_Os01g72834	cDNA|RNA recognition motif containing protein, putative, expressed
	Score	2	LOC_Os02g43850	cDNA|serine esterase family protein, putative, expressed
	Score	2.5	LOC_Os03g24810	cDNA|expressed protein
	Score	3	LOC_Os11g37530	cDNA|expressed protein
	Score	2.2	LOC_Os01g73090	cDNA|expressed protein
	Score	3	LOC_Os08g19960	cDNA|expressed protein
	Score	3	LOC_Os07g24310	cDNA|retrotransposon protein, putative, unclassified, expressed
	Score	3	LOC_Os04g05120	cDNA|retrotransposon protein, putative, Ty3-gypsy subclass, expressed
	Score	3	LOC_Os07g24590	cDNA|retrotransposon protein, putative, unclassified, expressed
	Score	3	LOC_Os03g25950	cDNA|expressed protein
	Score	3	LOC_Os01g36430	cDNA|retrotransposon protein, putative, unclassified, expressed
	Score	3	LOC_Os08g20720	cDNA|retrotransposon protein, putative, unclassified, expressed
	Score	3	LOC_Os01g74280	cDNA|TGD2, putative, expressed
	Score	3	LOC_Os01g36620	cDNA|pectate lyase family protein, expressed
	Score	3	LOC_Os12g34510	cDNA|Core histone H2A/H2B/H3/H4 domain containing protein, putative, expressed
	Score	2.5	LOC_Os01g74430	cDNA|expressed protein
	Score	3	LOC_Os03g26630	cDNA|SAP domain containing protein, expressed
	Score	2.8	LOC_Os04g52950	cDNA|nitrate-induced NOI protein, expressed
	Score	3	LOC_Os09g20430	cDNA|SCO1 protein homolog, mitochondrial precursor, putative, expressed
	Score	3	LOC_Os09g20460	cDNA|VQ domain containing protein, putative, expressed
	Score	3	LOC_Os02g01170	cDNA|HECT-domain domain containing protein, expressed
	Score	3	LOC_Os02g45410	cDNA|expressed protein
	Score	3	LOC_Os04g53450	cDNA|expressed protein
	Score	3	LOC_Os02g45600	cDNA|rhoGAP domain containing protein, expressed
	Score	2.5	LOC_Os03g27440	cDNA|hypothetical protein
	Score	3	LOC_Os03g27460	cDNA|heat shock protein DnaJ, putative, expressed
	Score	3	LOC_Os03g27780	cDNA|protein phosphotase protein, putative, expressed
	Score	3	LOC_Os02g46380	cDNA|purine permease, putative, expressed
	Score	2.5	LOC_Os10g34795	cDNA|expressed protein
	Score	3	LOC_Os05g41070	cDNA|bZIP transcription factor, putative, expressed
	Score	3	LOC_Os11g40564	cDNA|expressed protein
	Score	3	LOC_Os08g23130	cDNA|oligopeptide transporter, putative, expressed
	Score	3	LOC_Os03g28920	cDNA|expressed protein
	Score	3	LOC_Os12g36760	cDNA|expressed protein
	Score	3	LOC_Os05g41240	cDNA|Myb-like DNA-binding domain containing protein, putative, expressed
	Score	3	LOC_Os02g02580	cDNA|expressed protein
	Score	3	LOC_Os02g47180	cDNA|WD repeat-containing protein, putative, expressed
	Score	3	LOC_Os02g47210	cDNA|amino acid permease family protein, putative, expressed
	Score	3	LOC_Os07g28090	cDNA|ABC transporter, ATP-binding protein, putative, expressed
	Score	3	LOC_Os03g29250	cDNA|SPX domain-containing protein, putative, expressed
	Score	3	LOC_Os04g54564	cDNA|expressed protein
	Score	3	LOC_Os04g08590	cDNA|expressed protein
	Score	3	LOC_Os10g35360	cDNA|expressed protein
	Score	3	LOC_Os03g29400	cDNA|expressed protein
	Score	2.8	LOC_Os01g39110	cDNA|ZOS1-10 - C2H2 zinc finger protein, expressed
	Score	3	LOC_Os01g39250	cDNA|OsFtsH4 FtsH protease, homologue of AtFtsH4, expressed
	Score	3	LOC_Os01g39270	cDNA|NAD binding domain of 6-phosphogluconate dehydrogenase containing protein, expressed
	Score	2.8	LOC_Os08g23790	cDNA|polygalacturonase, putative, expressed
	Score	3	LOC_Os04g09350	cDNA|expressed protein
	Score	3	LOC_Os12g37560	cDNA|phospholipase C, putative, expressed
	Score	3	LOC_Os08g24182	cDNA|expressed protein
	Score	2.5	LOC_Os06g37200	cDNA|expressed protein
	Score	2.5	LOC_Os01g39730	cDNA|retrotransposon protein, putative, unclassified, expressed
	Score	3	LOC_Os03g30110	cDNA|retrotransposon protein, putative, Ty3-gypsy subclass, expressed
	Score	3	LOC_Os09g24590	cDNA|expressed protein
	Score	3	LOC_Os02g03760	cDNA|expressed protein
	Score	2.5	LOC_Os06g37530	cDNA|expressed protein
	Score	2.5	LOC_Os03g30519	cDNA|expressed protein
	Score	3	LOC_Os02g48110	cDNA|DnaK family protein, putative, expressed
	Score	3	LOC_Os06g37760	cDNA|transposon protein, putative, unclassified, expressed
	Score	3	LOC_Os04g55800	cDNA|sulfate transporter, putative, expressed
	Score	3	LOC_Os02g04325	cDNA|expressed protein
	Score	2.8	LOC_Os10g36950	cDNA|DUF677 domain containing protein, putative, expressed
	Score	3	LOC_Os04g11490	cDNA|retrotransposon protein, putative, unclassified
	Score	3	LOC_Os03g31390	cDNA|expressed protein
	Score	3	LOC_Os09g25934	cDNA|expressed protein
	Score	3	LOC_Os03g31570	cDNA|proline-rich family protein, putative, expressed
	Score	3	LOC_Os04g56920	cDNA|glycosyl hydrolases, putative, expressed
	Score	3	LOC_Os10g37830	cDNA|OsFBX391 - F-box domain containing protein, expressed
	Score	3	LOC_Os08g26880	cDNA|bZIP transcription factor domain containing protein, expressed
	Score	3	LOC_Os11g43970	cDNA|AAA-type ATPase family protein, putative, expressed
	Score	3	LOC_Os10g38630	cDNA|glutathione S-transferase, putative, expressed
	Score	3	LOC_Os11g44390	cDNA|retrotransposon protein, putative, Ty1-copia subclass, expressed
	Score	3	LOC_Os04g57970	cDNA|expressed protein
	Score	3	LOC_Os04g14620	cDNA|retrotransposon protein, putative, Ty3-gypsy subclass, expressed
	Score	2.8	LOC_Os06g40580	cDNA|expressed protein
	Score	2.8	LOC_Os10g39500	cDNA|expressed protein
	Score	2.5	LOC_Os07g32790	cDNA|ankyrin repeat domain containing protein, expressed
	Score	2.5	LOC_Os06g41010	cDNA|zinc finger A20 and AN1 domain-containing stress-associated protein, putative, expressed
	Score	3	LOC_Os06g41290	cDNA|expressed protein
	Score	2.8	LOC_Os10g39900	cDNA|glycosyltransferase family protein 1, putative, expressed
	Score	2	LOC_Os06g41540	cDNA|expressed protein
	Score	3	LOC_Os08g29500	cDNA|histone-like transcription factor and archaeal histone, putative, expressed
	Score	3	LOC_Os08g29615	cDNA|expressed protein
	Score	3	LOC_Os01g44110	cDNA|serine/threonine-protein kinase, putative, expressed
	Score	3	LOC_Os07g34030	cDNA|OsPDIL5-4 protein disulfide isomerase PDIL5-4, expressed
	Score	3	LOC_Os02g07480	cDNA|transglycosylase SLT domain containing protein, expressed
	Score	3	LOC_Os02g07700	cDNA|expressed protein
	Score	2.5	LOC_Os02g07760	cDNA|aldehyde dehydrogenase, putative, expressed
	Score	3	LOC_Os02g07840	cDNA|bZIP transcription factor domain containing protein, expressed
	Score	3	LOC_Os10g41200	cDNA|MYB family transcription factor, putative, expressed
	Score	2.8	LOC_Os02g52490	cDNA|expressed protein
	Score	2.5	LOC_Os08g31240	cDNA|FACT complex subunit SPT16, putative, expressed
	Score	3	LOC_Os08g31440	cDNA|expressed protein
	Score	3	LOC_Os08g31470	cDNA|peptidase, trypsin-like serine and cysteine proteases, putative, expressed
	Score	3	LOC_Os05g48810	cDNA|dnaJ domain containing protein, expressed
	Score	2.5	LOC_Os06g43560	cDNA|phox domain-containing protein, putative, expressed
	Score	3	LOC_Os07g35340	cDNA|TKL_IRAK_DUF26-lc.14 - DUF26 kinases have homology to DUF26 containing loci, expressed
	Score	2.5	LOC_Os06g43850	cDNA|ATP synthase F1, delta subunit family protein, putative, expressed
	Score	3	LOC_Os05g49230	cDNA|ribosomal RNA large subunit methyltransferase J, putative, expressed
	Score	3	LOC_Os02g10160	cDNA|AGAP003371-PA, putative, expressed
	Score	3	LOC_Os05g50190	cDNA|protein kinase domain containing protein, expressed
	Score	2.8	LOC_Os05g50390	cDNA|expressed protein
	Score	3	LOC_Os02g10810	cDNA|protein of unknown function domain containing protein, expressed
	Score	2.8	LOC_Os05g50550	cDNA|polyprenyl synthetase, putative, expressed
	Score	3	LOC_Os05g50560	cDNA|CGMC_MAPKCMGC_2.9 - CGMC includes CDA, MAPK, GSK3, and CLKC kinases, expressed
	Score	2.5	LOC_Os05g04340	cDNA|CGMC_GSK.6 - CGMC includes CDA, MAPK, GSK3, and CLKC kinases, expressed
	Score	2.2	LOC_Os02g12870	cDNA|expressed protein
	Score	3	LOC_Os10g43075	cDNA|expressed protein
	Score	2.8	LOC_Os01g10720	cDNA|retrotransposon protein, putative, unclassified, expressed
	Score	2.5	LOC_Os08g45210	cDNA|Mpv17 / PMP22 family domain containing protein, expressed
	Score	3	LOC_Os07g16700	cDNA|retrotransposon protein, putative, Ty3-gypsy subclass
	Score	2.8	LOC_Os10g37610	cDNA|retrotransposon protein, putative, unclassified, expressed
	Score	2.8	LOC_Os03g29864	cDNA|retrotransposon protein, putative, unclassified, expressed
	Score	2.8	LOC_Os01g40570	cDNA|outer mitochondrial membrane porin, putative, expressed
	Score	3	LOC_Os11g47130	cDNA|protein transporter, putative, expressed
	Score	2.5	LOC_Os02g13270	cDNA|Mpv17 / PMP22 family domain containing protein, expressed
	Score	2.5	LOC_Os08g34710	cDNA|expressed protein
	Score	3	LOC_Os02g57610	cDNA|expressed protein
	Score	3	LOC_Os03g44780	cDNA|elongation factor Tu family protein, putative, expressed
	Score	2.8	LOC_Os01g52290	cDNA|expressed protein
	Score	3	LOC_Os02g19680	cDNA|expressed protein
	Score	2	LOC_Os03g03450	cDNA|anthranilate phosphoribosyltransferase, chloroplast precursor, putative, expressed
	Score	3	LOC_Os05g13500	cDNA|expressed protein
	Score	3	LOC_Os05g13780	cDNA|C-5 cytosine-specific DNA methylase, putative, expressed
	Score	3	LOC_Os05g13790	cDNA|expressed protein
	Score	2.8	LOC_Os12g08590	cDNA|retrotransposon protein, putative, unclassified, expressed
	Score	2.5	LOC_Os02g26230	cDNA|retrotransposon protein, putative, unclassified, expressed
	Score	3	LOC_Os08g44810	cDNA|lactate/malate dehydrogenase, putative, expressed
	Score	3	LOC_Os01g13350	cDNA|25.3 kDa vesicle transport protein, putative, expressed
	Score	3	LOC_Os01g13490	cDNA|expressed protein
	Score	2.5	LOC_Os02g29050	cDNA|retrotransposon protein, putative, unclassified, expressed
	Score	3	LOC_Os04g39100	cDNA|peroxidase precursor, putative, expressed
	Score	3	LOC_Os02g31920	cDNA|expressed protein
	Score	3	LOC_Os12g19170	cDNA|expressed protein
	Score	2.5	LOC_Os08g05640	cDNA|DUF1336 domain containing protein, expressed
	Score	3	LOC_Os01g18640	cDNA|aminotransferase, putative, expressed
	Score	3	LOC_Os06g17390	cDNA|auxin-independent growth promoter protein, putative, expressed
	Score	2.5	LOC_Os09g06390	cDNA|retrotransposon protein, putative, unclassified, expressed
	Score	3	LOC_Os07g10620	cDNA|expressed protein
	Score	3	LOC_Os01g63880	cDNA|expressed protein
	Score	2.5	LOC_Os12g21680	cDNA|retrotransposon protein, putative, unclassified, expressed
	Score	2.8	LOC_Os02g35870	cDNA|galactosyltransferase, putative, expressed
	Score	3	LOC_Os09g09350	cDNA|expressed protein
	Score	2.5	LOC_Os01g66890	cDNA|BTBZ1 - Bric-a-Brac, Tramtrack, and Broad Complex BTB domain with TAZ zinc finger and Calmodulin-binding domains, expressed
	Score	3	LOC_Os04g47410	cDNA|DHHC zinc finger domain containing protein, expressed
	Score	3	LOC_Os05g33390	cDNA|cation-transporting ATPase, putative, expressed
	Score	3	LOC_Os01g72000	cDNA|armadillo repeat-containing protein, putative, expressed
	Score	3	LOC_Os05g38520	cDNA|60S ribosomal protein L36-2, putative, expressed
	Score	3	LOC_Os07g26595	cDNA|expressed protein
	Score	3	LOC_Os09g23894	cDNA|expressed protein
	Score	3	LOC_Os10g34090	cDNA|retrotransposon protein, putative, unclassified, expressed
	Score	2.5	LOC_Os03g28350	cDNA|expressed protein
	Score	3	LOC_Os04g13350	cDNA|retrotransposon protein, putative, unclassified, expressed
	Score	3	LOC_Os04g13630	cDNA|transposon protein, putative, CACTA, En/Spm sub-class, expressed
	Score	3	LOC_Os07g32900	cDNA|PPR repeat containing protein, expressed
	Score	3	LOC_Os12g40790	cDNA|zinc finger family protein, putative, expressed
	Score	2.5	LOC_Os02g08220	cDNA|expressed protein
	Score	3	LOC_Os05g48270	cDNA|auxin-responsive protein, putative, expressed
	Score	3	LOC_Os02g53770	cDNA|tRNA synthetase class I, putative, expressed
	Score	2.5	LOC_Os02g10150	cDNA|bZIP transcription factor, putative, expressed
>osa-miR399j	Score	2	LOC_Os08g45000	cDNA|inorganic phosphate transporter, putative, expressed
	Score	2.5	LOC_Os10g31864	cDNA|expressed protein
	Score	2.5	LOC_Os04g55230	cDNA|tetratricopeptide repeat domain containing protein, putative, expressed
	Score	2.8	LOC_Os05g45350	cDNA|dnaJ domain containing protein, expressed
	Score	2.5	LOC_Os05g48390	cDNA|ubiquitin conjugating enzyme protein, putative, expressed
>osa-miR5072	Score	3	LOC_Os05g16970	cDNA|retrotransposon protein, putative, unclassified, expressed
	Score	2.5	LOC_Os09g10240	cDNA|retrotransposon protein, putative, unclassified, expressed
	Score	2.5	LOC_Os06g28510	cDNA|retrotransposon protein, putative, unclassified, expressed
	Score	2.5	LOC_Os07g24100	cDNA|retrotransposon protein, putative, unclassified, expressed
>chr01_11911S14AStr	Score:	2.8	LOC_Os09g34970	1 cDNA|arsenical pump-driving ATPase, putative, expressed
	Score:	3	LOC_Os07g39850	1 cDNA|expressed protein
	Score:	3	LOC_Os04g46460	1 cDNA|amino acid kinase, putative, expressed
	Score:	2.8	LOC_Os02g03470	1 cDNA|tetratricopeptide repeat containing protein, putative, expressed
	Score:	2.8	LOC_Os02g49860	1 cDNA|AWPM-19-like membrane family protein, putative, expressed
	Score:	2.8	LOC_Os09g29600	1 cDNA|OsWAK85 - OsWAK receptor-like cytoplasmic kinase OsWAK-RLCK, expressed
	Score:	2.8	LOC_Os02g12939	1 cDNA|expressed protein
>chr01_6028IR20S10A	Score:	3	LOC_Os01g47220	1 cDNA|retrotransposon protein, putative, Ty3-gypsy subclass
	Score:	3	LOC_Os07g38260	1 cDNA|insulin-degrading enzyme, putative, expressed
	Score:	3	LOC_Os03g40520	1 cDNA|hypothetical protein
	Score:	3	LOC_Os06g44500	1 cDNA|OsFBK17 - F-box domain and kelch repeat containing protein, expressed
	Score:	2.8	LOC_Os01g47530	1 cDNA|CGMC_MAPKCMGC_2
	Score:	3	LOC_Os07g38560	1 cDNA|adenylyl-sulfate kinase, putative, expressed
	Score:	3	LOC_Os01g01320	1 cDNA|retrotransposon protein, putative, Ty1-copia subclass, expressed
	Score:	3	LOC_Os01g47960	1 cDNA|retrotransposon protein, putative, Ty3-gypsy subclass
	Score:	3	LOC_Os05g51490	2 cDNA|SIT4 phosphatase-associated protein domain containing protein, expressed
	Score:	3	LOC_Os02g56300	1 cDNA|aminotransferase, classes I and II, domain containing protein, expressed
	Score:	3	LOC_Os02g56540	1 cDNA|kinesin motor domain containing protein, putative, expressed
	Score:	3	LOC_Os11g02300	2 cDNA|CPuORF36 - conserved peptide uORF-containing transcript, expressed
	Score:	3	LOC_Os05g51910	1 cDNA|retrotransposon protein, putative, unclassified, expressed
	Score:	3	LOC_Os05g51950	1 cDNA|retrotransposon protein, putative, Ty3-gypsy subclass
	Score:	3	LOC_Os05g52000	1 cDNA|retrotransposon protein, putative, unclassified
	Score:	3	LOC_Os02g15070	1 cDNA|glutelin, putative, expressed
	Score:	3	LOC_Os06g45980	1 cDNA|toprim domain-containing protein, putative, expressed
	Score:	3	LOC_Os07g39850	1 cDNA|expressed protein
	Score:	3	LOC_Os02g56980	1 cDNA|cytidylyltransferase domain containing protein, expressed
	Score:	3	LOC_Os05g07070	5 cDNA|zinc finger, C3HC4 type domain containing protein, expressed
	Score:	3	LOC_Os07g40020	1 cDNA|GRAS family transcription factor domain containing protein, expressed
	Score:	3	LOC_Os07g40030	3 cDNA|WD domain, G-beta repeat domain containing protein, expressed
	Score:	3	LOC_Os08g35020	1 cDNA|retrotransposon protein, putative, unclassified, expressed
	Score:	3	LOC_Os07g41090	3 cDNA|histone deacetylase, putative, expressed
	Score:	3	LOC_Os04g24998	1 cDNA|retrotransposon protein, putative, Ty3-gypsy subclass
	Score:	3	LOC_Os02g57800	1 cDNA|PPR repeat containing protein, expressed
	Score:	3	LOC_Os06g02420	1 cDNA|ATOZI1, putative, expressed
	Score:	3	LOC_Os06g02960	1 cDNA|expressed protein
	Score:	3	LOC_Os09g37910	1 cDNA|HMG1/2, putative, expressed
	Score:	3	LOC_Os06g03280	1 cDNA|retrotransposon protein, putative, Ty3-gypsy subclass
	Score:	3	LOC_Os06g48040	1 cDNA|zinc finger, C3HC4 type domain containing protein, expressed
	Score:	2.5	LOC_Os06g03600	1 cDNA|transcriptional corepressor SEUSS, putative, expressed
	Score:	3	LOC_Os02g17820	1 cDNA|retrotransposon protein, putative, unclassified, expressed
	Score:	3	LOC_Os12g05420	1 cDNA|calmodulin-binding protein, putative, expressed
	Score:	3	LOC_Os06g48410	1 cDNA|retrotransposon protein, putative, Ty3-gypsy subclass
	Score:	2.5	LOC_Os03g01008	1 cDNA|expressed protein
	Score:	3	LOC_Os06g48420	1 cDNA|retrotransposon protein, putative, Ty3-gypsy subclass
	Score:	2.8	LOC_Os12g05590	1 cDNA|RCN3 Centroradialis-like1 homogous to TFL1 gene; contains Pfam profile PF01161: Phosphatidylethanolamine-binding protein, expressed
	Score:	2.8	LOC_Os06g48610	1 cDNA|CCT motif family protein, expressed
	Score:	3	LOC_Os06g48760	2 cDNA|UTP--glucose-1-phosphate uridylyltransferase, putative, expressed
	Score:	3	LOC_Os06g48880	1 cDNA|expressed protein
	Score:	3	LOC_Os06g49130	1 cDNA|TAZ zinc finger family protein, expressed
	Score:	3	LOC_Os09g39190	1 cDNA|OsFBO22 - F-box and other domain containing protein, expressed
	Score:	3	LOC_Os03g46330	1 cDNA|pattern formation protein EMB30, putative, expressed
	Score:	3	LOC_Os03g02010	4 cDNA|DNA methyltransferase protein, putative, expressed
	Score:	3	LOC_Os03g02190	1 cDNA|protein kinase domain containing protein, expressed
	Score:	3	LOC_Os02g20080	1 cDNA|retrotransposon protein, putative, unclassified
	Score:	2.5	LOC_Os05g11710	1 cDNA|ribosomal protein L5, putative, expressed
	Score:	3	LOC_Os08g39250	1 cDNA|EDM2, putative, expressed
	Score:	3	LOC_Os01g06710	1 cDNA|retrotransposon protein, putative, unclassified, expressed
	Score:	3	LOC_Os02g20240	1 cDNA|retrotransposon protein, putative, unclassified
	Score:	3	LOC_Os10g01008	1 cDNA|retrotransposon protein, putative, unclassified
	Score:	3	LOC_Os12g07700	1 cDNA|nifU, putative, expressed
	Score:	2.5	LOC_Os04g29800	1 cDNA|retrotransposon protein, putative, Ty1-copia subclass, expressed
	Score:	3	LOC_Os03g47840	1 cDNA|retrotransposon protein, putative, unclassified, expressed
	Score:	2.5	LOC_Os10g01550	1 cDNA|transposon protein, putative, unclassified, expressed
	Score:	3	LOC_Os01g07130	1 cDNA|expressed protein
	Score:	3	LOC_Os03g47980	1 cDNA|expressed protein
	Score:	2.5	LOC_Os02g20870	2 cDNA|SNI1, putative, expressed
	Score:	3	LOC_Os01g07530	1 cDNA|uncharacterized glycosyltransferase, putative, expressed
	Score:	2	LOC_Os08g40500	1 cDNA|expressed protein
	Score:	3	LOC_Os07g45820	1 cDNA|retrotransposon protein, putative, unclassified
	Score:	3	LOC_Os01g54530	1 cDNA|hydrolase, acting on carbon-nitrogen, putative, expressed
	Score:	3	LOC_Os10g03220	1 cDNA|transposon protein, putative, unclassified, expressed
	Score:	2.5	LOC_Os08g40880	1 cDNA|RNA recognition motif containing protein, putative, expressed
	Score:	3	LOC_Os04g31984	1 cDNA|retrotransposon protein, putative, unclassified, expressed
	Score:	3	LOC_Os04g32340	1 cDNA|RNA-binding motif protein, putative, expressed
	Score:	2.5	LOC_Os01g56280	1 cDNA|transposon protein, putative, unclassified
	Score:	3	LOC_Os08g42160	1 cDNA|retrotransposon protein, putative, unclassified, expressed
	Score:	3	LOC_Os02g24640	1 cDNA|retrotransposon protein, putative, Ty3-gypsy subclass
	Score:	3	LOC_Os03g04980	1 cDNA|PHD-finger domain containing protein, putative, expressed
	Score:	2.8	LOC_Os11g10610	1 cDNA|NBS-LRR disease resistance protein, putative, expressed
	Score:	3	LOC_Os05g16880	1 cDNA|retrotransposon protein, putative, Ty3-gypsy subclass
	Score:	3	LOC_Os07g48000	1 cDNA|retrotransposon protein, putative, unclassified, expressed
	Score:	3	LOC_Os05g17130	1 cDNA|retrotransposon protein, putative, Ty3-gypsy subclass, expressed
	Score:	3	LOC_Os01g10520	1 cDNA|expressed protein
	Score:	3	LOC_Os01g10530	1 cDNA|expressed protein
	Score:	3	LOC_Os03g51260	1 cDNA|expressed protein
	Score:	3	LOC_Os05g17450	1 cDNA|retrotransposon protein, putative, Ty3-gypsy subclass
	Score:	3	LOC_Os05g17500	1 cDNA|retrotransposon protein, putative, Ty3-gypsy subclass
	Score:	3	LOC_Os01g10930	1 cDNA|peptide-N4-asparagine amidase A, putative, expressed
	Score:	2.8	LOC_Os07g48520	3 cDNA|gamete-specific hydroxyproline-rich glycoprotein a2, putative, expressed
	Score:	3	LOC_Os07g03860	1 cDNA|lectin-like receptor kinase 7, putative, expressed
	Score:	2.5	LOC_Os06g10230	1 cDNA|receptor-like protein kinase 5 precursor, putative, expressed
	Score:	3	LOC_Os11g12080	1 cDNA|retrotransposon protein, putative, unclassified, expressed
	Score:	2.5	LOC_Os01g11900	1 cDNA|hhH-GPD superfamily base excision DNA repair protein, expressed
	Score:	3	LOC_Os02g27110	1 cDNA|expressed protein
	Score:	3	LOC_Os07g49280	1 cDNA|PMR5, putative, expressed
	Score:	3	LOC_Os07g49500	1 cDNA|retrotransposon protein, putative, unclassified, expressed
	Score:	3	LOC_Os10g10380	1 cDNA|retrotransposon protein, putative, unclassified, expressed
	Score:	3	LOC_Os10g10660	1 cDNA|retrotransposon protein, putative, Ty3-gypsy subclass
	Score:	3	LOC_Os05g19810	1 cDNA|retrotransposon protein, putative, Ty3-gypsy subclass, expressed
	Score:	3	LOC_Os03g53250	1 cDNA|expressed protein
	Score:	3	LOC_Os05g19890	1 cDNA|retrotransposon protein, putative, Ty3-gypsy subclass
	Score:	3	LOC_Os08g01240	1 cDNA|expressed protein
	Score:	3	LOC_Os01g61010	1 cDNA|nodulin, putative, expressed
	Score:	3	LOC_Os09g01200	1 cDNA|retrotransposon protein, putative, unclassified
	Score:	3	LOC_Os04g38150	1 cDNA|retrotransposon protein, putative, Ty3-gypsy subclass
	Score:	3	LOC_Os04g38330	1 cDNA|radical SAM enzyme, putative, expressed
	Score:	3	LOC_Os05g20690	1 cDNA|retrotransposon protein, putative, Ty3-gypsy subclass
	Score:	3	LOC_Os03g08290	1 cDNA|expressed protein
	Score:	3	LOC_Os06g13030	1 cDNA|OsLIM - LIM domain protein, putative actin-binding protein and transcription factor, expressed
	Score:	3	LOC_Os12g16080	1 cDNA|expressed protein
	Score:	3	LOC_Os12g16220	3 cDNA|nmrA-like family domain containing protein, expressed
	Score:	2.8	LOC_Os03g08530	1 cDNA|aminotransferase, classes I and II, domain containing protein, expressed
	Score:	3	LOC_Os12g16410	1 cDNA|isoflavone reductase, putative, expressed
	Score:	3	LOC_Os06g13430	1 cDNA|retrotransposon protein, putative, unclassified, expressed
	Score:	3	LOC_Os12g17100	1 cDNA|retrotransposon protein, putative, Ty1-copia subclass, expressed
	Score:	3	LOC_Os08g02990	1 cDNA|retrotransposon protein, putative, unclassified, expressed
	Score:	3	LOC_Os09g03040	1 cDNA|transposon protein, putative, CACTA, En/Spm sub-class, expressed
	Score:	3	LOC_Os02g31874	2 cDNA|DUF803 domain containing, putative, expressed
	Score:	3	LOC_Os06g15070	1 cDNA|retrotransposon protein, putative, Ty3-gypsy subclass
	Score:	3	LOC_Os06g15530	1 cDNA|retrotransposon protein, putative, Ty3-gypsy subclass
	Score:	2.5	LOC_Os01g63710	3 cDNA|CDC6 - Putative DNA replication initiation protein, expressed
	Score:	3	LOC_Os02g32610	2 cDNA|protein kinase domain containing protein, expressed
	Score:	3	LOC_Os06g15950	1 cDNA|retrotransposon protein, putative, unclassified
	Score:	2.5	LOC_Os12g19350	1 cDNA|expressed protein
	Score:	2.5	LOC_Os07g09720	1 cDNA|phosphoacetylglucosamine mutase, putative, expressed
	Score:	3	LOC_Os09g04624	1 cDNA|GDSL-like lipase/acylhydrolase, putative, expressed
	Score:	3	LOC_Os05g25110	1 cDNA|retrotransposon protein, putative, unclassified
	Score:	3	LOC_Os11g19350	1 cDNA|retrotransposon protein, putative, unclassified, expressed
	Score:	3	LOC_Os05g25370	1 cDNA|TKL_IRAK_CrRLK1L-1
	Score:	3	LOC_Os09g06300	1 cDNA|retrotransposon, putative, centromere-specific
	Score:	2.5	LOC_Os05g25840	1 cDNA| ELMO/CED-12 family protein, putative, expressed
	Score:	3	LOC_Os09g06910	1 cDNA|retrotransposon protein, putative, unclassified, expressed
	Score:	2.8	LOC_Os03g58040	3 cDNA|glutamate dehydrogenase protein, putative, expressed
	Score:	3	LOC_Os04g42330	1 cDNA|Spc97 / Spc98 family protein, putative, expressed
	Score:	3	LOC_Os03g12600	1 cDNA|retrotransposon protein, putative, unclassified, expressed
	Score:	3	LOC_Os02g35130	1 cDNA|AIG1, putative, expressed
	Score:	3	LOC_Os06g19330	1 cDNA|retrotransposon protein, putative, unclassified
	Score:	3	LOC_Os07g12590	2 cDNA|OsFBX225 - F-box domain containing protein, expressed
	Score:	3	LOC_Os02g35840	1 cDNA|expressed protein
	Score:	3	LOC_Os07g12800	1 cDNA|expressed protein
	Score:	3	LOC_Os01g66970	4 cDNA|zinc finger, C3HC4 type domain containing protein, expressed
	Score:	3	LOC_Os01g22300	1 cDNA|retrotransposon protein, putative, Ty3-gypsy subclass
	Score:	3	LOC_Os02g37030	1 cDNA|protein binding protein, putative, expressed
	Score:	3	LOC_Os05g30250	2 cDNA|Os5bglu19 - beta-glucosidase homologue, similar to G
	Score:	2.5	LOC_Os02g37590	1 cDNA|glycerophosphoryl diester phosphodiesterase family protein, putative, expressed
	Score:	3	LOC_Os05g30280	1 cDNA|Os5bglu20 - beta-glucosidase homologue, similar to G
	Score:	3	LOC_Os12g26180	1 cDNA|retrotransposon protein, putative, unclassified, expressed
	Score:	2.5	LOC_Os08g09460	1 cDNA|OsFBX267 - F-box domain containing protein, expressed
	Score:	3	LOC_Os01g23160	1 cDNA|retrotransposon protein, putative, unclassified
	Score:	3	LOC_Os01g23210	1 cDNA|retrotransposon protein, putative, unclassified, expressed
	Score:	3	LOC_Os01g23470	1 cDNA|retrotransposon protein, putative, Ty1-copia subclass, expressed
	Score:	3	LOC_Os07g15370	2 cDNA|metal transporter Nramp6, putative, expressed
	Score:	2	LOC_Os08g10310	2 cDNA|SHR5-receptor-like kinase, putative, expressed
	Score:	3	LOC_Os09g11450	2 cDNA|transporter, monovalent cation:proton antiporter-2 family, putative, expressed
	Score:	3	LOC_Os08g10320	3 cDNA|SHR5-receptor-like kinase, putative, expressed
	Score:	3	LOC_Os09g11560	1 cDNA|expressed protein
	Score:	3	LOC_Os05g31530	1 cDNA|disease resistance protein RGA4, putative, expressed
	Score:	3	LOC_Os10g24320	1 cDNA|retrotransposon protein, putative, Ty3-gypsy subclass, expressed
	Score:	3	LOC_Os05g31570	1 cDNA|disease resistance protein RGA4, putative, expressed
	Score:	3	LOC_Os08g11010	1 cDNA|retrotransposon protein, putative, Ty3-gypsy subclass
	Score:	2.5	LOC_Os11g28530	3 cDNA|terpene synthase, putative, expressed
	Score:	3	LOC_Os08g11280	1 cDNA|retrotransposon protein, putative, Ty3-gypsy subclass
	Score:	3	LOC_Os10g25487	1 cDNA|NBS-LRR disease resistance protein, putative, expressed
	Score:	2.5	LOC_Os03g62660	1 cDNA|transposon protein, putative, unclassified, expressed
	Score:	3	LOC_Os12g28430	1 cDNA|retrotransposon protein, putative, Ty3-gypsy subclass
	Score:	3	LOC_Os01g70250	1 cDNA|heat shock protein DnaJ, putative, expressed
	Score:	3	LOC_Os12g28670	1 cDNA|retrotransposon protein, putative, unclassified
	Score:	2	LOC_Os03g62870	2 cDNA|DNA-directed RNA polymerases I, II, and III subunit RPABC3, putative, expressed
	Score:	2.5	LOC_Os01g70730	1 cDNA|flowering promoting factor-like 1, putative, expressed
	Score:	3	LOC_Os09g14310	1 cDNA|retrotransposon protein, putative, Ty3-gypsy subclass
	Score:	3	LOC_Os03g63770	3 cDNA|RCD1, putative, expressed
	Score:	2.5	LOC_Os02g40830	3 cDNA|succinyl-CoA ligase beta-chain, mitochondrial precursor, putative, expressed
	Score:	3	LOC_Os10g28200	1 cDNA|NAD dependent epimerase/dehydratase family protein, putative, expressed
	Score:	3	LOC_Os10g28420	1 cDNA|IQ calmodulin-binding motif family protein, putative, expressed
	Score:	3	LOC_Os12g30240	1 cDNA|retrotransposon protein, putative, Ty3-gypsy subclass
	Score:	2.8	LOC_Os06g27760	1 cDNA|peptide methionine sulfoxide reductase msrB, putative, expressed
	Score:	3	LOC_Os03g64100	1 cDNA|expressed protein
	Score:	3	LOC_Os12g30600	1 cDNA|retrotransposon protein, putative, unclassified, expressed
	Score:	2.5	LOC_Os02g41990	2 cDNA|expressed protein
	Score:	3	LOC_Os12g30890	1 cDNA|retrotransposon protein, putative, Ty3-gypsy subclass
	Score:	3	LOC_Os04g49520	1 cDNA|pentatricopeptide repeat protein PPR868-14, putative, expressed
	Score:	2.5	LOC_Os10g29560	1 cDNA|transposon protein, putative, CACTA, En/Spm sub-class, expressed
	Score:	3	LOC_Os06g28820	1 cDNA|cycloartenol synthase, putative, expressed
	Score:	3	LOC_Os03g19480	1 cDNA|SET domain containing protein, expressed
	Score:	3	LOC_Os01g29210	1 cDNA|hypothetical protein
	Score:	3	LOC_Os01g72780	1 cDNA|expressed protein
	Score:	3	LOC_Os04g50140	1 cDNA|retrotransposon protein, putative, unclassified
	Score:	3	LOC_Os04g02050	1 cDNA|bifunctional 3-phosphoadenosine 5-phosphosulfate synthetase, putative, expressed
	Score:	3	LOC_Os06g29460	2 cDNA|expressed protein
	Score:	3	LOC_Os09g16930	1 cDNA|retrotransposon protein, putative, Ty1-copia subclass, expressed
	Score:	3	LOC_Os09g17250	1 cDNA|retrotransposon protein, putative, Ty3-gypsy subclass
	Score:	3	LOC_Os05g37150	2 cDNA|syntaxin 6, N-terminal domain containing protein, expressed
	Score:	2.5	LOC_Os04g02754	1 cDNA|amidase family protein, putative, expressed
	Score:	3	LOC_Os09g17870	2 cDNA|cytidylyltransferase domain containing protein, expressed
	Score:	3	LOC_Os05g37500	1 cDNA|expressed protein
	Score:	3	LOC_Os11g34510	1 cDNA|retrotransposon protein, putative, unclassified
	Score:	3	LOC_Os01g32184	2 cDNA|tetratricopeptide repeat protein 5, putative, expressed
	Score:	3	LOC_Os01g74320	1 cDNA|ubiquitin ligase, putative, expressed
	Score:	3	LOC_Os01g32280	1 cDNA|transmembrane protein, putative, expressed
	Score:	3	LOC_Os04g51840	1 cDNA|transposon protein, putative, CACTA, En/Spm sub-class, expressed
	Score:	2.5	LOC_Os05g38100	1 cDNA|retrotransposon protein, putative, unclassified, expressed
	Score:	3	LOC_Os07g24250	1 cDNA|retrotransposon protein, putative, unclassified
	Score:	3	LOC_Os07g24620	1 cDNA|retrotransposon protein, putative, unclassified, expressed
	Score:	3	LOC_Os01g33204	1 cDNA|retrotransposon protein, putative, unclassified, expressed
	Score:	2.5	LOC_Os02g01290	1 cDNA|expressed protein
	Score:	2.5	LOC_Os02g01490	1 cDNA|expressed protein
	Score:	3	LOC_Os12g35150	1 cDNA|retrotransposon protein, putative, unclassified
	Score:	3	LOC_Os04g04860	1 cDNA|retrotransposon protein, putative, Ty3-gypsy subclass, expressed
	Score:	3	LOC_Os02g01840	1 cDNA|retrotransposon protein, putative, unclassified, expressed
	Score:	3	LOC_Os04g05140	1 cDNA|retrotransposon protein, putative, unclassified
	Score:	3	LOC_Os02g01970	1 cDNA|expressed protein
	Score:	3	LOC_Os06g33330	1 cDNA|powdery mildew resistant protein 5, putative, expressed
	Score:	3	LOC_Os04g05270	1 cDNA|retrotransposon protein, putative, unclassified
	Score:	3	LOC_Os02g02540	1 cDNA|glutamate receptor, putative, expressed
	Score:	2.5	LOC_Os04g53380	1 cDNA|expressed protein
	Score:	3	LOC_Os01g34890	1 cDNA|GLUCAN SYNTHASE-LIKE protein, putative, expressed
	Score:	2.8	LOC_Os01g35050	4 cDNA|early-responsive to dehydration protein-related, putative, expressed
	Score:	3	LOC_Os05g40220	2 cDNA|transposon protein, putative, unclassified, expressed
	Score:	2.8	LOC_Os10g34960	1 cDNA|ubiquitin family protein, putative, expressed
	Score:	2.8	LOC_Os07g27320	1 cDNA|glycosyl hydrolase family 10 protein, putative, expressed
	Score:	3	LOC_Os01g35360	1 cDNA|retrotransposon protein, putative, Ty3-gypsy subclass
	Score:	3	LOC_Os04g06390	1 cDNA|retrotransposon protein, putative, Ty3-gypsy subclass
	Score:	3	LOC_Os11g37890	2 cDNA|NAD dependent epimerase/dehydratase family protein, putative, expressed
	Score:	3	LOC_Os03g23960	1 cDNA|IQ calmodulin-binding motif family protein, putative, expressed
	Score:	3	LOC_Os04g06660	1 cDNA|retrotransposon protein, putative, Ty3-gypsy subclass
	Score:	3	LOC_Os08g21030	1 cDNA|retrotransposon protein, putative, unclassified
	Score:	3	LOC_Os04g07480	1 cDNA|retrotransposon protein, putative, Ty3-gypsy subclass, expressed
	Score:	2.5	LOC_Os05g42300	1 cDNA|NAF1 domain containing protein, expressed
	Score:	2.5	LOC_Os03g25440	1 cDNA|expressed protein
	Score:	2.5	LOC_Os06g36530	1 cDNA|hAT dimerisation domain-containing protein, putative, expressed
	Score:	3	LOC_Os06g36620	1 cDNA|retrotransposon protein, putative, Ty3-gypsy subclass
	Score:	3	LOC_Os12g38800	1 cDNA|RNA recognition motif containing protein, putative, expressed
	Score:	2.8	LOC_Os02g05170	1 cDNA|retrotransposon protein, putative, Ty3-gypsy subclass, expressed
	Score:	3	LOC_Os02g05180	1 cDNA|retrotransposon protein, putative, Ty3-gypsy subclass, expressed
	Score:	3	LOC_Os10g37490	1 cDNA|DNA excision repair protein ERCC-1, putative, expressed
	Score:	3	LOC_Os01g38010	1 cDNA|retrotransposon protein, putative, Ty3-gypsy subclass
	Score:	3	LOC_Os07g30170	1 cDNA|nitrilase, putative, expressed
	Score:	3	LOC_Os06g37935	1 cDNA|retrotransposon protein, putative, Ty3-gypsy subclass
	Score:	3	LOC_Os05g44580	1 cDNA|expressed protein
	Score:	3	LOC_Os08g24010	1 cDNA|retrotransposon protein, putative, unclassified
	Score:	3	LOC_Os06g38400	1 cDNA|retrotransposon protein, putative, Ty1-copia subclass, expressed
	Score:	2.5	LOC_Os01g39330	1 cDNA|helix-loop-helix DNA-binding domain containing protein, expressed
	Score:	3	LOC_Os11g41720	1 cDNA|TNP1, putative, expressed
	Score:	3	LOC_Os02g06050	1 cDNA|transposon protein, putative, unclassified, expressed
	Score:	3	LOC_Os05g45580	1 cDNA|expressed protein
	Score:	3	LOC_Os05g45830	1 cDNA|expressed protein
	Score:	3	LOC_Os08g24970	1 cDNA|retrotransposon protein, putative, unclassified
	Score:	3	LOC_Os02g50799	1 cDNA|nuclear-pore anchor, putative, expressed
	Score:	3	LOC_Os02g50810	2 cDNA|expressed protein
	Score:	3	LOC_Os11g43090	1 cDNA|retrotransposon protein, putative, Ty3-gypsy subclass
	Score:	3	LOC_Os11g43100	1 cDNA|retrotransposon protein, putative, Ty3-gypsy subclass
	Score:	3	LOC_Os04g58120	1 cDNA|CRP2 - Cysteine-rich family protein precursor, expressed
	Score:	3	LOC_Os04g13330	1 cDNA|retrotransposon protein, putative, unclassified
	Score:	3	LOC_Os04g13550	1 cDNA|retrotransposon protein, putative, Ty1-copia subclass, expressed
	Score:	3	LOC_Os04g13730	1 cDNA|retrotransposon protein, putative, unclassified
	Score:	3	LOC_Os06g40520	1 cDNA|TNP1, putative, expressed
	Score:	2.8	LOC_Os05g48630	1 cDNA|expressed protein
	Score:	2.8	LOC_Os07g33450	1 cDNA|retrotransposon protein, putative, unclassified, expressed
	Score:	3	LOC_Os03g30890	2 cDNA|S-locus-like receptor protein kinase, putative, expressed
	Score:	2.5	LOC_Os10g41020	1 cDNA|flavonol synthase/flavanone 3-hydroxylase, putative, expressed
	Score:	3	LOC_Os04g59160	1 cDNA|peroxidase precursor, putative, expressed
	Score:	3	LOC_Os08g28040	1 cDNA|retrotransposon protein, putative, Ty1-copia subclass, expressed
	Score:	3	LOC_Os06g41360	2 cDNA|phosphoribosyl transferase, putative, expressed
	Score:	3	LOC_Os04g14960	1 cDNA|retrotransposon protein, putative, Ty1-copia subclass, expressed
	Score:	3	LOC_Os08g28319	1 cDNA|retrotransposon protein, putative, unclassified
	Score:	3	LOC_Os07g34480	1 cDNA|retrotransposon protein, putative, Ty3-gypsy subclass
	Score:	3	LOC_Os01g42920	1 cDNA|retrotransposon protein, putative, Ty1-copia subclass, expressed
	Score:	2.8	LOC_Os02g52490	1 cDNA|expressed protein
	Score:	3	LOC_Os04g59510	1 cDNA|PHD finger family protein, putative, expressed
	Score:	3	LOC_Os11g45560	1 cDNA|MBTB68 - Bric-a-Brac, Tramtrack, Broad Complex BTB domain with Meprin and TRAF Homology MATH domain, expressed
	Score:	2.2	LOC_Os09g30478	1 cDNA|expressed protein
	Score:	3	LOC_Os07g35440	1 cDNA|retrotransposon protein, putative, unclassified
	Score:	2.8	LOC_Os02g53620	1 cDNA|nuclear transcription factor Y subunit, putative, expressed
	Score:	3	LOC_Os04g17100	1 cDNA|heavy metal-associated domain containing protein, expressed
	Score:	3	LOC_Os03g33340	1 cDNA|retrotransposon protein, putative, Ty3-gypsy subclass
	Score:	3	LOC_Os06g43430	1 cDNA|cytochrome P450, putative, expressed
	Score:	3	LOC_Os08g30770	1 cDNA|ABC transporter, ATP-binding protein, putative, expressed
	Score:	3	LOC_Os09g32270	1 cDNA|expressed protein
	Score:	3	LOC_Os03g35670	1 cDNA|retrotransposon protein, putative, unclassified
	Score:	2.5	LOC_Os03g36000	1 cDNA|retrotransposon protein, putative, unclassified, expressed
	Score:	3	LOC_Os02g12794	3 cDNA|elongation factor 1-gamma, putative, expressed
	Score:	3	LOC_Os02g12800	1 cDNA|elongation factor 1-gamma, putative, expressed
	Score:	3	LOC_Os04g19040	1 cDNA|retrotransposon protein, putative, Ty3-gypsy subclass
	Score:	3	LOC_Os07g38110	2 cDNA|tic20, putative, expressed
	Score:	3	LOC_Os03g37320	1 cDNA|expressed protein
	Score:	3	LOC_Os03g37430	1 cDNA|retrotransposon protein, putative, unclassified, expressed
	Score:	3	LOC_Os04g20054	1 cDNA|retrotransposon protein, putative, unclassified, expressed
	Score:	3	LOC_Os04g20280	2 cDNA|expressed protein
	Score:	2.8	LOC_Os05g04470	1 cDNA|peroxidase precursor, putative, expressed
	Score:	3	LOC_Os05g05260	1 cDNA|helicase, putative, expressed
>chr02_20631IR20S9B	Score:	3	LOC_Os05g51200	1 cDNA|retrotransposon protein, putative, Ty1-copia subclass, expressed
	Score:	3	LOC_Os08g34440	1 cDNA|retrotransposon protein, putative, Ty1-copia subclass, expressed
	Score:	3	LOC_Os06g45710	1 cDNA|phosphoglycerate kinase protein, putative, expressed
	Score:	3	LOC_Os09g37930	1 cDNA|expressed protein
	Score:	3	LOC_Os04g30720	1 cDNA|kinesin motor domain containing protein, putative, expressed
	Score:	3	LOC_Os12g10460	1 cDNA|rp1, putative
	Score:	3	LOC_Os11g10370	1 cDNA|OsFBX418 - F-box domain containing protein, expressed
	Score:	3	LOC_Os09g01140	1 cDNA|expressed protein
	Score:	3	LOC_Os09g01620	1 cDNA|RNA pseudouridine synthase, putative, expressed
	Score:	3	LOC_Os03g12000	1 cDNA|DEAD-box ATP-dependent RNA helicase, putative, expressed
	Score:	3	LOC_Os04g44920	2 cDNA|oxidoreductase, short chain dehydrogenase/reductase family domain containing protein, expressed
	Score:	3	LOC_Os06g22460	1 cDNA|disease resistance protein RPM1, putative, expressed
	Score:	2.2	LOC_Os05g31530	1 cDNA|disease resistance protein RGA4, putative, expressed
	Score:	2.8	LOC_Os05g31550	1 cDNA|disease resistance protein RGA4, putative, expressed
	Score:	2.2	LOC_Os05g31570	1 cDNA|disease resistance protein RGA4, putative, expressed
	Score:	3	LOC_Os04g46620	1 cDNA|T-complex protein, putative, expressed
	Score:	2.8	LOC_Os03g62790	1 cDNA|pirin, putative, expressed
	Score:	2.8	LOC_Os03g63200	1 cDNA|powdery mildew resistance protein PM3b, putative, expressed
	Score:	3	LOC_Os11g30850	1 cDNA|retrotransposon protein, putative, Ty3-gypsy subclass
	Score:	2.8	LOC_Os03g64014	1 cDNA|expressed protein
	Score:	3	LOC_Os08g15444	1 cDNA|expressed protein
	Score:	2.8	LOC_Os02g42406	1 cDNA|DEAD-box ATP-dependent RNA helicase, putative, expressed
	Score:	3	LOC_Os06g30430	1 cDNA|disease resistance protein RPM1, putative, expressed
	Score:	3	LOC_Os10g30826	1 cDNA|retrotransposon protein, putative, Ty1-copia subclass
	Score:	3	LOC_Os06g32720	1 cDNA|zinc finger C-x8-C-x5-C-x3-H type family protein, expressed
	Score:	3	LOC_Os06g32860	1 cDNA|zinc finger C-x8-C-x5-C-x3-H type family protein, expressed
	Score:	2.5	LOC_Os01g34770	1 cDNA|tetratricopeptide repeat containing protein, putative, expressed
	Score:	3	LOC_Os07g29060	1 cDNA|expressed protein
	Score:	2.2	LOC_Os02g49820	1 cDNA|RNA recognition motif family protein, expressed
	Score:	2.8	LOC_Os05g01256	1 cDNA|helix-loop-helix DNA-binding domain containing protein, expressed
	Score:	3	LOC_Os09g31170	1 cDNA|expressed protein
>chr04_25735S14AStr	Score:	3	LOC_Os12g01900	1 cDNA|retrotransposon protein, putative, unclassified, expressed
	Score:	2.8	LOC_Os04g23070	1 cDNA|retrotransposon protein, putative, Ty1-copia subclass, expressed
	Score:	3	LOC_Os02g56170	1 cDNA|inositol-1-monophosphatase, putative, expressed
	Score:	3	LOC_Os03g41612	1 cDNA|ribosomal protein L25, putative, expressed
	Score:	3	LOC_Os09g34990	1 cDNA|uncharacterized membrane protein, putative, expressed
	Score:	2.8	LOC_Os02g56520	1 cDNA|expressed protein
	Score:	3	LOC_Os02g56740	2 cDNA|translation initiation factor eIF-2B subunit epsilon, putative, expressed
	Score:	3	LOC_Os06g01490	1 cDNA|monocopper oxidase, putative, expressed
	Score:	3	LOC_Os11g02964	1 cDNA|FAR1 family protein, expressed
	Score:	2	LOC_Os08g35710	1 cDNA|expressed protein
	Score:	3	LOC_Os02g58440	1 cDNA|zinc finger C-x8-C-x5-C-x3-H type family protein, expressed
	Score:	2	LOC_Os02g17304	1 cDNA|resistance protein, putative, expressed
	Score:	3	LOC_Os07g42430	1 cDNA|expressed protein
	Score:	3	LOC_Os07g42440	3 cDNA|hydroxyacid oxidase 1, putative, expressed
	Score:	2.8	LOC_Os11g05840	1 cDNA|retrotransposon protein, putative, Ty1-copia subclass, expressed
	Score:	3	LOC_Os03g46060	1 cDNA|thaumatin family domain containing protein, expressed
	Score:	3	LOC_Os12g06530	1 cDNA|retrotransposon protein, putative, unclassified, expressed
	Score:	3	LOC_Os01g53070	1 cDNA|ATP binding protein, putative, expressed
	Score:	3	LOC_Os03g47460	1 cDNA|ribosome inactivating protein, putative, expressed
	Score:	3	LOC_Os06g49800	1 cDNA|ubiquitin interaction motif family protein, expressed
	Score:	3	LOC_Os02g19924	1 cDNA|aminotransferase, classes I and II, domain containing protein, expressed
	Score:	2.8	LOC_Os03g02800	1 cDNA|no apical meristem protein, putative, expressed
	Score:	2.5	LOC_Os06g06310	1 cDNA|expressed protein
	Score:	3	LOC_Os01g54515	1 cDNA|peptide transporter PTR2, putative, expressed
	Score:	2.8	LOC_Os02g20570	1 cDNA|retrotransposon protein, putative, Ty1-copia subclass, expressed
	Score:	3	LOC_Os01g54910	1 cDNA|GTP-binding protein typA/bipA, putative, expressed
	Score:	3	LOC_Os03g48930	1 cDNA|peptidase, T1 family, putative, expressed
	Score:	3	LOC_Os07g46450	3 cDNA|pleckstrin homology domain-containing protein, putative, expressed
	Score:	3	LOC_Os01g08700	6 cDNA|GIGANTEA, putative, expressed
	Score:	2.8	LOC_Os08g40640	1 cDNA|retrotransposon protein, putative, Ty1-copia subclass, expressed
	Score:	3	LOC_Os01g08750	2 cDNA|expressed protein
	Score:	2.8	LOC_Os02g22210	1 cDNA|retrotransposon protein, putative, Ty1-copia subclass, expressed
	Score:	3	LOC_Os08g40890	1 cDNA|spermidine synthase-related, putative, expressed
	Score:	2.5	LOC_Os11g11920	1 cDNA|resistance protein, putative, expressed
	Score:	3	LOC_Os03g05030	1 cDNA|dirigent, putative, expressed
	Score:	2.2	LOC_Os07g02350	1 cDNA|casein kinase II subunit alpha-2, putative, expressed
	Score:	3	LOC_Os11g12360	1 cDNA|transposon protein, putative, CACTA, En/Spm sub-class, expressed
	Score:	3	LOC_Os01g10430	2 cDNA|protein kinase family protein, putative, expressed
	Score:	2.8	LOC_Os08g42500	1 cDNA|retrotransposon protein, putative, Ty1-copia subclass
	Score:	2.5	LOC_Os01g59160	1 cDNA|UBA/TS-N domain containing protein, expressed
	Score:	2.5	LOC_Os03g07010	1 cDNA|retrotransposon protein, putative, unclassified
	Score:	3	LOC_Os06g11110	1 cDNA|transposon protein, putative, unclassified, expressed
	Score:	2.2	LOC_Os11g15400	1 cDNA|retrotransposon protein, putative, Ty1-copia subclass, expressed
	Score:	3	LOC_Os07g05610	3 cDNA|zinc ion binding protein, putative, expressed
	Score:	2.5	LOC_Os06g11830	1 cDNA|hAT dimerisation domain-containing protein, putative, expressed
	Score:	3	LOC_Os10g09790	1 cDNA|retrotransposon protein, putative, unclassified, expressed
	Score:	3	LOC_Os01g14090	1 cDNA|kinesin motor domain containing protein, putative, expressed
	Score:	2.2	LOC_Os02g29480	1 cDNA|RNA-binding protein-like, putative, expressed
	Score:	2.2	LOC_Os01g62244	2 cDNA|ubiquitin-conjugating enzyme, putative, expressed
	Score:	3	LOC_Os06g13390	1 cDNA|SAM dependent carboxyl methyltransferase, putative, expressed
	Score:	2.5	LOC_Os01g62480	1 cDNA|laccase precursor protein, putative, expressed
	Score:	2.8	LOC_Os03g55389	1 cDNA|casein kinase II subunit alpha-1, putative, expressed
	Score:	2.8	LOC_Os09g01570	1 cDNA|retrotransposon protein, putative, Ty1-copia subclass
	Score:	3	LOC_Os03g11050	3 cDNA|mannose-1-phosphate guanyltransferase, putative, expressed
	Score:	3	LOC_Os07g08950	1 cDNA|FAD-linked oxidoreductase protein, putative, expressed
	Score:	2.8	LOC_Os06g14730	1 cDNA|transposon protein, putative, unclassified, expressed
	Score:	3	LOC_Os04g40400	1 cDNA|eukaryotic translation initiation factor 4B, putative, expressed
	Score:	2.8	LOC_Os08g04970	1 cDNA|retrotransposon protein, putative, Ty1-copia subclass, expressed
	Score:	2.8	LOC_Os08g05810	1 cDNA|DEAD-box ATP-dependent RNA helicase, putative, expressed
	Score:	2.8	LOC_Os01g17396	2 cDNA|expressed protein
	Score:	2.5	LOC_Os08g06200	1 cDNA|stomatin-like protein 2, putative, expressed
	Score:	2.8	LOC_Os08g06344	3 cDNA|transposon protein, putative, CACTA, En/Spm sub-class, expressed
	Score:	3	LOC_Os11g23050	1 cDNA|expressed protein
	Score:	3	LOC_Os02g34500	1 cDNA|expressed protein
	Score:	2.8	LOC_Os07g12160	1 cDNA|KHG/KDPG aldolase, putative, expressed
	Score:	2.5	LOC_Os02g35160	2 cDNA|ligatin, putative, expressed
	Score:	3	LOC_Os06g19740	1 cDNA|expressed protein
	Score:	3	LOC_Os07g13534	1 cDNA|expressed protein
	Score:	3	LOC_Os01g22660	2 cDNA|GDSL-like lipase/acylhydrolase, putative, expressed
	Score:	2.8	LOC_Os10g21080	1 cDNA|retrotransposon protein, putative, Ty1-copia subclass, expressed
	Score:	3	LOC_Os03g61230	1 cDNA|expressed protein
	Score:	3	LOC_Os12g25170	1 cDNA|NB-ARC domain containing disease resistance protein, putative, expressed
	Score:	2.2	LOC_Os09g08960	1 cDNA|retrotransposon protein, putative, unclassified, expressed
	Score:	2.8	LOC_Os10g21910	1 cDNA|acetyl-CoA carboxylase, putative, expressed
	Score:	2.8	LOC_Os11g28550	1 cDNA|retrotransposon protein, putative, Ty1-copia subclass, expressed
	Score:	2.5	LOC_Os07g15340	1 cDNA|hAT dimerisation domain-containing protein, putative, expressed
	Score:	3	LOC_Os03g62610	1 cDNA|RNA-binding protein containing a PIN domain, putative, expressed
	Score:	3	LOC_Os03g62660	1 cDNA|transposon protein, putative, unclassified, expressed
	Score:	3	LOC_Os06g22460	1 cDNA|disease resistance protein RPM1, putative, expressed
	Score:	2.8	LOC_Os09g10710	3 cDNA|R-interacting factor 1, putative, expressed
	Score:	2.5	LOC_Os12g27210	1 cDNA|expressed protein
	Score:	2.8	LOC_Os01g70250	1 cDNA|heat shock protein DnaJ, putative, expressed
	Score:	2.8	LOC_Os06g23370	1 cDNA|expressed protein
	Score:	2.8	LOC_Os09g11550	1 cDNA|retrotransposon protein, putative, Ty1-copia subclass, expressed
	Score:	3	LOC_Os03g64290	1 cDNA|myosin, putative, expressed
	Score:	3	LOC_Os12g28830	1 cDNA|retrotransposon protein, putative, unclassified, expressed
	Score:	3	LOC_Os03g18540	2 cDNA|expressed protein
	Score:	3	LOC_Os08g14180	1 cDNA|flavonol sulfotransferase, putative, expressed
	Score:	3	LOC_Os02g41590	1 cDNA|kinase, pfkB family, putative, expressed
	Score:	2.2	LOC_Os11g33260	1 cDNA|retrotransposon protein, putative, unclassified, expressed
	Score:	2.5	LOC_Os02g42550	1 cDNA|expressed protein
	Score:	3	LOC_Os07g22470	1 cDNA|hypothetical protein
	Score:	3	LOC_Os06g29020	1 cDNA|retrotransposon protein, putative, unclassified, expressed
	Score:	3	LOC_Os01g74180	1 cDNA|adaptin, putative, expressed
	Score:	2.5	LOC_Os04g52400	1 cDNA|oxidoreductase, short chain dehydrogenase/reductase family protein, putative, expressed
	Score:	2.5	LOC_Os07g26480	1 cDNA|P21-Rho-binding domain containing protein, putative, expressed
	Score:	3	LOC_Os11g40640	1 cDNA|transposon protein, putative, unclassified, expressed
	Score:	2.8	LOC_Os01g35290	1 cDNA|retrotransposon protein, putative, Ty1-copia subclass, expressed
	Score:	2.8	LOC_Os12g35810	1 cDNA|retrotransposon protein, putative, Ty1-copia subclass, expressed
	Score:	3	LOC_Os12g36100	1 cDNA|kinesin-4, putative, expressed
	Score:	3	LOC_Os05g40160	1 cDNA|NB-ARC domain containing protein, expressed
	Score:	3	LOC_Os11g41540	2 cDNA|disease resistance RPP8-like protein 3, putative, expressed
	Score:	2.8	LOC_Os10g34120	1 cDNA|retrotransposon protein, putative, Ty1-copia subclass, expressed
	Score:	2.5	LOC_Os01g36064	1 cDNA|hAT dimerisation domain-containing protein, putative, expressed
	Score:	2.8	LOC_Os05g41830	1 cDNA|retrotransposon protein, putative, Ty1-copia subclass, expressed
	Score:	3	LOC_Os05g42370	1 cDNA|retrotransposon protein, putative, unclassified, expressed
	Score:	2.5	LOC_Os01g37825	2 cDNA|M16 domain containing zinc peptidase, putative, expressed
	Score:	2.8	LOC_Os05g43220	1 cDNA|retrotransposon protein, putative, Ty1-copia subclass, expressed
	Score:	2.8	LOC_Os04g55140	1 cDNA|retrotransposon protein, putative, Ty1-copia subclass, expressed
	Score:	2.8	LOC_Os04g12130	1 cDNA|retrotransposon protein, putative, Ty1-copia subclass, expressed
	Score:	3	LOC_Os02g49270	1 cDNA|NOL1/NOP2/sun family protein, putative, expressed
	Score:	3	LOC_Os11g45980	1 cDNA|NBS-LRR type disease resistance protein, putative, expressed
	Score:	2.2	LOC_Os03g29260	2 cDNA|elongation factor protein, putative, expressed
	Score:	3	LOC_Os01g39385	1 cDNA|expressed protein
	Score:	2.8	LOC_Os11g47445	1 cDNA|transposon protein, putative, CACTA, En/Spm sub-class, expressed
	Score:	2.8	LOC_Os02g50530	1 cDNA|retrotransposon protein, putative, Ty1-copia subclass, expressed
	Score:	3	LOC_Os04g58100	1 cDNA|expressed protein
	Score:	3	LOC_Os09g27850	1 cDNA|transcription regulator, putative, expressed
	Score:	2.8	LOC_Os05g47920	1 cDNA|retrotransposon protein, putative, Ty1-copia subclass, expressed
	Score:	2.8	LOC_Os05g47970	1 cDNA|microtubule associated protein, putative, expressed
	Score:	3	LOC_Os01g43330	1 cDNA|extra-large G-protein-related, putative, expressed
	Score:	2.8	LOC_Os04g59624	1 cDNA|SNF2 family N-terminal domain containing protein, expressed
	Score:	2.5	LOC_Os01g45190	3 cDNA|DEAD-box ATP-dependent RNA helicase, putative, expressed
	Score:	2.8	LOC_Os06g43290	1 cDNA|retrotransposon protein, putative, Ty1-copia subclass, expressed
>chr08_25001IR209A	Score:	3	LOC_Os04g52780	1 cDNA|leucine-rich repeat receptor protein kinase EXS precursor, putative, expressed
>chr10_27362IR209A	Score:	2.8	LOC_Os01g01160	1 cDNA|heat shock protein DnaJ, putative, expressed
	Score:	3	LOC_Os11g01300	1 cDNA|protein transport protein Sec61 subunit beta, putative, expressed
	Score:	2.5	LOC_Os12g02330	2 cDNA|LTPL13 - Protease inhibitor/seed storage/LTP family protein precursor, expressed
	Score:	3	LOC_Os01g51800	1 cDNA|expressed protein
	Score:	2.2	LOC_Os05g12400	1 cDNA|BURP domain containing protein, expressed
	Score:	2.5	LOC_Os01g53700	1 cDNA|mitochondrial-processing peptidase subunit, mitochondrial precursor, putative, expressed
	Score:	2.2	LOC_Os05g12640	3 cDNA|BURP domain containing protein, expressed
	Score:	2.5	LOC_Os04g31120	5 cDNA|OsFBK14 - F-box domain and kelch repeat containing protein, expressed
	Score:	3	LOC_Os03g51230	2 cDNA|SNF2 family N-terminal domain containing protein, expressed
	Score:	3	LOC_Os01g10504	2 cDNA|OsMADS3 - MADS-box family gene with MIKCc type-box, expressed
	Score:	2.8	LOC_Os11g10400	1 cDNA|OsFBX419 - F-box domain containing protein, expressed
	Score:	2.8	LOC_Os03g52280	1 cDNA|expressed protein
	Score:	2.5	LOC_Os02g26984	1 cDNA|expressed protein
	Score:	2.8	LOC_Os02g30730	1 cDNA|SART-1 family protein, putative, expressed
	Score:	3	LOC_Os03g58290	1 cDNA|indole-3-glycerol phosphate lyase, chloroplast precursor, putative, expressed
	Score:	2.8	LOC_Os05g25890	1 cDNA|expressed protein
	Score:	3	LOC_Os07g13880	1 cDNA|soluble starch synthase 2-3, chloroplast precursor, putative, expressed
	Score:	2.2	LOC_Os02g37694	1 cDNA|expressed protein
	Score:	2.5	LOC_Os02g39070	2 cDNA|vesicle transport protein GOT1B, putative, expressed
	Score:	3	LOC_Os06g27800	2 cDNA|tm-1GCR237 protein, putative, expressed
	Score:	3	LOC_Os07g22930	3 cDNA|starch synthase, putative, expressed
	Score:	2.8	LOC_Os02g40410	1 cDNA|expressed protein
	Score:	3	LOC_Os07g23340	1 cDNA|male sterility protein, putative, expressed
	Score:	3	LOC_Os02g42200	1 cDNA|transcription factor-related, putative, expressed
	Score:	1.8	LOC_Os06g30280	1 cDNA|expressed protein
	Score:	3	LOC_Os03g20520	1 cDNA|endoplasmic reticulum-Golgi intermediate compartment protein 3, putative, expressed
	Score:	3	LOC_Os12g32640	1 cDNA|haemolysin-III, putative, expressed
	Score:	3	LOC_Os04g05700	1 cDNA|expressed protein
	Score:	1	LOC_Os05g37910	2 cDNA|phosphatidic acid phosphatase-related, putative, expressed
	Score:	3	LOC_Os07g28260	6 cDNA|expressed protein
	Score:	3	LOC_Os07g34890	1 cDNA|expressed protein
	Score:	2.5	LOC_Os10g40960	1 cDNA|oxidoreductase, 2OG-Fe oxygenase family protein, putative, expressed
	Score:	2.8	LOC_Os02g08364	1 cDNA|protein phosphatase 2C, putative, expressed
	Score:	2.2	LOC_Os09g30350	1 cDNA|expressed protein
	Score:	3	LOC_Os05g03174	1 cDNA|glycosyltransferase family 43 protein, putative, expressed
>chr11_38583S14AStr	Score:	2.8	LOC_Os12g05160	1 cDNA|transposon protein, putative, Mutator sub-class, expressed
>chr12_38018S7AVan	Score:	3	LOC_Os02g14550	1 cDNA|transposon protein, putative, CACTA, En/Spm sub-class, expressed
	Score:	2.5	LOC_Os04g23670	1 cDNA|transposon protein, putative, CACTA, En/Spm sub-class, expressed
	Score:	3	LOC_Os05g06640	1 cDNA|retrotransposon protein, putative, unclassified, expressed
	Score:	2.5	LOC_Os09g35810	2 cDNA|NC domain-containing protein, putative, expressed
	Score:	3	LOC_Os12g02450	1 cDNA|WRKY64, expressed
	Score:	3	LOC_Os06g45880	1 cDNA|retrotransposon protein, putative, unclassified, expressed
	Score:	2.5	LOC_Os06g45940	1 cDNA|potassium transporter, putative, expressed
	Score:	2.8	LOC_Os08g34650	2 cDNA|receptor-like protein kinase precursor, putative, expressed
	Score:	3	LOC_Os01g02250	1 cDNA|RGA-1, putative, expressed
	Score:	3	LOC_Os01g02440	1 cDNA|Ser/Thr receptor-like kinase, putative, expressed
	Score:	3	LOC_Os01g02690	1 cDNA|resistance-related receptor-like kinase, putative, expressed
	Score:	3	LOC_Os01g02740	1 cDNA|retrotransposon protein, putative, unclassified, expressed
	Score:	2.5	LOC_Os08g36280	1 cDNA|transposon protein, putative, CACTA, En/Spm sub-class, expressed
	Score:	3	LOC_Os03g44660	1 cDNA|cytosolic 5-nucleotidase III, putative, expressed
	Score:	2.5	LOC_Os04g26690	1 cDNA|transposon protein, putative, CACTA, En/Spm sub-class, expressed
	Score:	3	LOC_Os07g42030	1 cDNA|DC1 domain-containing protein, putative, expressed
	Score:	2.5	LOC_Os03g46340	1 cDNA|pleckstrin homology domain-containing protein, putative, expressed
	Score:	2	LOC_Os08g37790	1 cDNA|phospho-2-dehydro-3-deoxyheptonate aldolase, chloroplast precursor, putative, expressed
	Score:	2.5	LOC_Os07g43120	1 cDNA|transposon protein, putative, unclassified, expressed
	Score:	3	LOC_Os01g51980	1 cDNA|alliin lyase precursor, putative, expressed
	Score:	3	LOC_Os01g52010	1 cDNA|alliin lyase precursor, putative, expressed
	Score:	3	LOC_Os03g47230	1 cDNA|phytosulfokines precursor, putative, expressed
	Score:	3	LOC_Os01g05940	1 cDNA|receptor kinase, putative, expressed
	Score:	2.5	LOC_Os01g06050	2 cDNA|expressed protein
	Score:	3	LOC_Os09g39960	1 cDNA|dynamin family protein, putative, expressed
	Score:	2.5	LOC_Os06g49580	1 cDNA|transposon protein, putative, CACTA, En/Spm sub-class, expressed
	Score:	2.8	LOC_Os01g06550	1 cDNA|NF-X1-type zinc finger protein, putative, expressed
	Score:	2.5	LOC_Os10g01660	1 cDNA|transferase family protein, putative, expressed
	Score:	2.5	LOC_Os07g45900	1 cDNA|transposon protein, putative, CACTA, En/Spm sub-class, expressed
	Score:	3	LOC_Os06g51180	1 cDNA|lysine ketoglutarate reductase trans-splicing related 1, putative, expressed
	Score:	2.8	LOC_Os06g51240	2 cDNA|expressed protein
	Score:	2.8	LOC_Os12g09089	2 cDNA|protein kinase PKN/PRK1, effector, putative, expressed
	Score:	3	LOC_Os02g21650	2 cDNA|prefoldin, putative, expressed
	Score:	3	LOC_Os10g04090	1 cDNA|disease resistance RPP13-like protein 1, putative, expressed
	Score:	3	LOC_Os07g01340	1 cDNA|gibberellin 2-beta-dioxygenase 7, putative, expressed
	Score:	2.5	LOC_Os11g08810	1 cDNA|transposon protein, putative, CACTA, En/Spm sub-class, expressed
	Score:	3	LOC_Os05g16200	1 cDNA|blight resistance protein T118, putative, expressed
	Score:	3	LOC_Os01g09510	4 cDNA|60S acidic ribosomal protein, putative, expressed
	Score:	1.5	LOC_Os03g50660	1 cDNA|transposon protein, putative, CACTA, En/Spm sub-class
	Score:	2.5	LOC_Os08g42230	1 cDNA|transposon protein, putative, CACTA, En/Spm sub-class, expressed
	Score:	3	LOC_Os02g24090	1 cDNA|retrotransposon protein, putative, unclassified, expressed
	Score:	2.5	LOC_Os12g11230	1 cDNA|transposon protein, putative, CACTA, En/Spm sub-class, expressed
	Score:	2.5	LOC_Os03g51270	1 cDNA|OsFBX108 - F-box domain containing protein, expressed
	Score:	3	LOC_Os04g34850	1 cDNA|transposon protein, putative, CACTA, En/Spm sub-class
	Score:	1.8	LOC_Os01g11980	1 cDNA|SFT2, putative, expressed
	Score:	2.5	LOC_Os12g12840	1 cDNA|transposon protein, putative, CACTA, En/Spm sub-class, expressed
	Score:	2.8	LOC_Os02g26270	1 cDNA|retrotransposon protein, putative, unclassified, expressed
	Score:	2.5	LOC_Os03g06950	1 cDNA|ubiquitin carboxyl-terminal hydrolase domain containing protein, expressed
	Score:	3	LOC_Os03g52670	1 cDNA|GRAM domain containing protein, expressed
	Score:	3	LOC_Os08g44050	2 cDNA|ZOS8-12 - C2H2 zinc finger protein, expressed
	Score:	3	LOC_Os01g12540	1 cDNA|GTPase of unknown function domain containing protein, putative, expressed
	Score:	3	LOC_Os03g52794	1 cDNA|phosphatidylinositol kinase, putative, expressed
	Score:	3	LOC_Os05g19350	1 cDNA|retrotransposon protein, putative, Ty3-gypsy subclass, expressed
	Score:	3	LOC_Os03g52860	1 cDNA|lipoxygenase, putative, expressed
	Score:	2.2	LOC_Os02g26794	1 cDNA|expressed protein
	Score:	2.5	LOC_Os04g37850	1 cDNA|transposon protein, putative, CACTA, En/Spm sub-class, expressed
	Score:	2.5	LOC_Os11g12450	1 cDNA|transposon protein, putative, CACTA, En/Spm sub-class, expressed
	Score:	3	LOC_Os05g19720	1 cDNA|transposon protein, putative, CACTA, En/Spm sub-class, expressed
	Score:	2.5	LOC_Os11g12730	1 cDNA|transposon protein, putative, CACTA, En/Spm sub-class, expressed
	Score:	2.5	LOC_Os01g59260	1 cDNA|transposon protein, putative, CACTA, En/Spm sub-class, expressed
	Score:	3	LOC_Os04g39070	1 cDNA|OsFBX139 - F-box domain containing protein, expressed
	Score:	3	LOC_Os07g06590	1 cDNA|ML domain protein, putative, expressed
	Score:	3	LOC_Os03g54150	2 cDNA|expressed protein
	Score:	3	LOC_Os01g14220	1 cDNA|expressed protein
	Score:	3	LOC_Os03g54840	1 cDNA|hypothetical protein
	Score:	2.8	LOC_Os09g02890	1 cDNA|transposon protein, putative, unclassified
	Score:	3	LOC_Os02g30240	1 cDNA|expressed protein
	Score:	2.5	LOC_Os03g10680	1 cDNA|formin-like protein 6 precursor, putative, expressed
	Score:	2.5	LOC_Os05g23750	1 cDNA|transposon protein, putative, CACTA, En/Spm sub-class, expressed
	Score:	3	LOC_Os05g24050	1 cDNA|retrotransposon protein, putative, unclassified, expressed
	Score:	2.8	LOC_Os02g30940	1 cDNA|expressed protein
	Score:	2.5	LOC_Os08g04330	1 cDNA|transposon protein, putative, CACTA, En/Spm sub-class, expressed
	Score:	2.8	LOC_Os11g18044	1 cDNA|peptide transporter PTR2, putative, expressed
	Score:	3	LOC_Os11g18110	1 cDNA|POT family protein, expressed
	Score:	2.5	LOC_Os09g04240	1 cDNA|retrotransposon protein, putative, unclassified, expressed
	Score:	3	LOC_Os01g16690	1 cDNA|retrotransposon protein, putative, unclassified, expressed
	Score:	2	LOC_Os02g32120	1 cDNA|cytochrome b-c1 complex subunit Rieske, mitochondrial precursor, putative, expressed
	Score:	2.5	LOC_Os05g25010	1 cDNA|transposon protein, putative, CACTA, En/Spm sub-class, expressed
	Score:	2.5	LOC_Os10g14295	1 cDNA|transposon protein, putative, CACTA, En/Spm sub-class, expressed
	Score:	3	LOC_Os09g06320	1 cDNA|retrotransposon, putative, centromere-specific
	Score:	3	LOC_Os03g12360	2 cDNA|trehalose-6-phosphate synthase, putative, expressed
	Score:	2.5	LOC_Os06g16660	1 cDNA|transposon protein, putative, CACTA, En/Spm sub-class, expressed
	Score:	2.5	LOC_Os06g16680	1 cDNA|transposon protein, putative, CACTA, En/Spm sub-class, expressed
	Score:	3	LOC_Os05g25960	1 cDNA|no apical meristem protein, expressed
	Score:	3	LOC_Os03g58090	1 cDNA|expressed protein
	Score:	2.8	LOC_Os03g58120	1 cDNA|PPR repeat domain containing protein, putative, expressed
	Score:	2.5	LOC_Os01g63760	1 cDNA|transposon protein, putative, CACTA, En/Spm sub-class, expressed
	Score:	3	LOC_Os11g20610	1 cDNA|retrotransposon protein, putative, Ty3-gypsy subclass, expressed
	Score:	3	LOC_Os10g17260	1 cDNA|cytochrome P450, putative, expressed
	Score:	2	LOC_Os08g06800	1 cDNA|retrotransposon protein, putative, unclassified, expressed
	Score:	2.5	LOC_Os07g11540	1 cDNA|transposon protein, putative, CACTA, En/Spm sub-class, expressed
	Score:	2.5	LOC_Os01g20130	1 cDNA|transposon protein, putative, CACTA, En/Spm sub-class, expressed
	Score:	3	LOC_Os05g27690	1 cDNA|transposon protein, putative, CACTA, En/Spm sub-class, expressed
	Score:	3	LOC_Os09g08180	1 cDNA|retrotransposon protein, putative, Ty3-gypsy subclass, expressed
	Score:	2.8	LOC_Os01g21070	1 cDNA|endoglucanase, putative, expressed
	Score:	3	LOC_Os10g19960	1 cDNA|beta-galactosidase, putative, expressed
	Score:	3	LOC_Os06g19980	1 cDNA|MYB family transcription factor, putative, expressed
	Score:	3	LOC_Os03g15580	1 cDNA|AT hook motif family protein, expressed
	Score:	3	LOC_Os03g15800	1 cDNA|B4-BTB2 - Bric-a-Brac, Tramtrack, Broad Complex BTB domain with B4 subfamily conserved sequence, expressed
	Score:	3	LOC_Os05g30860	1 cDNA|expressed protein
	Score:	2.5	LOC_Os01g24310	1 cDNA|transposon protein, putative, CACTA, En/Spm sub-class, expressed
	Score:	2.5	LOC_Os03g62450	1 cDNA|transposon protein, putative, CACTA, En/Spm sub-class, expressed
	Score:	3	LOC_Os10g22130	1 cDNA|retrotransposon protein, putative, unclassified, expressed
	Score:	2.5	LOC_Os11g27590	1 cDNA|transposon protein, putative, CACTA, En/Spm sub-class, expressed
	Score:	2.5	LOC_Os07g16900	1 cDNA|transposon protein, putative, CACTA, En/Spm sub-class
	Score:	3	LOC_Os08g11300	1 cDNA|transposon protein, putative, CACTA, En/Spm sub-class, expressed
	Score:	3	LOC_Os06g23274	1 cDNA|zinc finger, C3HC4 type, domain containing protein, expressed
	Score:	3	LOC_Os03g17560	1 cDNA|expressed protein
	Score:	2.5	LOC_Os05g33340	1 cDNA|transposon protein, putative, CACTA, En/Spm sub-class, expressed
	Score:	3	LOC_Os01g68589	1 cDNA|LTPL39 - Protease inhibitor/seed storage/LTP family protein precursor, expressed
	Score:	3	LOC_Os11g29790	1 cDNA|receptor kinase, putative, expressed
	Score:	3	LOC_Os06g24440	1 cDNA|transposon protein, putative, CACTA, En/Spm sub-class, expressed
	Score:	3	LOC_Os10g24720	1 cDNA|retrotransposon protein, putative, unclassified, expressed
	Score:	3	LOC_Os10g25080	1 cDNA|retrotransposon protein, putative, Ty3-gypsy subclass, expressed
	Score:	3	LOC_Os10g25110	1 cDNA|pumilio-family RNA binding repeat containing protein, expressed
	Score:	2.5	LOC_Os04g49090	1 cDNA|transposon protein, putative, CACTA, En/Spm sub-class, expressed
	Score:	3	LOC_Os03g18390	1 cDNA|hypothetical protein
	Score:	2.5	LOC_Os11g30460	1 cDNA|transposon protein, putative, CACTA, En/Spm sub-class, expressed
	Score:	3	LOC_Os08g13300	1 cDNA|transposon protein, putative, CACTA, En/Spm sub-class, expressed
	Score:	3	LOC_Os02g40420	1 cDNA|expressed protein
	Score:	2.8	LOC_Os02g40784	3 cDNA|WAX2, putative, expressed
	Score:	2.5	LOC_Os12g28810	1 cDNA|transposon protein, putative, CACTA, En/Spm sub-class, expressed
	Score:	3	LOC_Os08g13810	1 cDNA|retrotransposon protein, putative, unclassified, expressed
	Score:	3	LOC_Os07g20670	1 cDNA|retrotransposon protein, putative, Ty3-gypsy subclass, expressed
	Score:	3	LOC_Os03g19410	1 cDNA|OsPOP7 - Putative Prolyl Oligopeptidase homologue, expressed
	Score:	2.5	LOC_Os04g01820	1 cDNA|transposon protein, putative, CACTA, En/Spm sub-class
	Score:	2.5	LOC_Os12g29230	1 cDNA|transposon protein, putative, CACTA, En/Spm sub-class, expressed
	Score:	2.8	LOC_Os08g14410	1 cDNA|expressed protein
	Score:	3	LOC_Os07g22720	2 cDNA|2-oxo acid dehydrogenases acyltransferase domain containing protein, expressed
	Score:	3	LOC_Os12g30290	1 cDNA|retrotransposon protein, putative, unclassified, expressed
	Score:	2.5	LOC_Os04g03040	1 cDNA|transposon protein, putative, CACTA, En/Spm sub-class, expressed
	Score:	3	LOC_Os10g28770	1 cDNA|MBTB34 - Bric-a-Brac, Tramtrack, Broad Complex BTB domain with Meprin and TRAF Homology MATH domain, expressed
	Score:	2.8	LOC_Os11g33310	1 cDNA|OsFBX424 - F-box domain containing protein, expressed
	Score:	2.8	LOC_Os07g23510	1 cDNA|expressed protein
	Score:	1.5	LOC_Os01g72230	1 cDNA|stromal membrane-associated protein, putative, expressed
	Score:	3	LOC_Os07g24310	1 cDNA|retrotransposon protein, putative, unclassified, expressed
	Score:	3	LOC_Os07g24590	1 cDNA|retrotransposon protein, putative, unclassified, expressed
	Score:	2.5	LOC_Os07g24940	1 cDNA|transposon protein, putative, CACTA, En/Spm sub-class, expressed
	Score:	3	LOC_Os10g30580	1 cDNA|cell division control protein 48 homolog E, putative, expressed
	Score:	2.8	LOC_Os07g25440	1 cDNA|WD domain, G-beta repeat domain containing protein, expressed
	Score:	3	LOC_Os12g32760	1 cDNA|transporter family protein, putative, expressed
	Score:	2.8	LOC_Os11g35580	1 cDNA|disease resistance protein RPM1, putative, expressed
	Score:	2.8	LOC_Os07g26500	1 cDNA|hypothetical protein
	Score:	2.8	LOC_Os01g33684	1 cDNA|disease resistance RPP13-like protein 1, putative, expressed
	Score:	2.5	LOC_Os04g05610	1 cDNA|transposon protein, putative, CACTA, En/Spm sub-class, expressed
	Score:	2.5	LOC_Os04g06260	1 cDNA|transposon protein, putative, CACTA, En/Spm sub-class
	Score:	3	LOC_Os02g45930	1 cDNA|expressed protein
	Score:	2.8	LOC_Os06g32650	1 cDNA|expressed protein
	Score:	2.5	LOC_Os06g32740	1 cDNA|OsSCP35 - Putative Serine Carboxypeptidase homologue, expressed
	Score:	2.5	LOC_Os06g33050	1 cDNA|transposon protein, putative, CACTA, En/Spm sub-class, expressed
	Score:	3	LOC_Os12g35360	1 cDNA|vesicle tethering family protein, putative, expressed
	Score:	3	LOC_Os02g01800	1 cDNA|receptor-like protein kinase precursor, putative, expressed
	Score:	2.5	LOC_Os07g30530	1 cDNA|transposon protein, putative, CACTA, En/Spm sub-class, expressed
	Score:	3	LOC_Os11g38300	1 cDNA|retrotransposon protein, putative, unclassified, expressed
	Score:	3	LOC_Os01g36430	1 cDNA|retrotransposon protein, putative, unclassified, expressed
	Score:	3	LOC_Os07g31100	1 cDNA|transposon protein, putative, CACTA, En/Spm sub-class, expressed
	Score:	3	LOC_Os02g02490	1 cDNA|phytosulfokine receptor precursor, putative, expressed
	Score:	2.5	LOC_Os12g36890	1 cDNA|CSLD4 - cellulose synthase-like family D, expressed
	Score:	3	LOC_Os10g35400	1 cDNA|retrotransposon protein, putative, unclassified, expressed
	Score:	2.5	LOC_Os01g37420	1 cDNA|transposon protein, putative, CACTA, En/Spm sub-class, expressed
	Score:	3	LOC_Os11g39330	1 cDNA|NB-ARC domain containing protein, putative, expressed
	Score:	3	LOC_Os07g33110	2 cDNA|CAMK_CAMK_like
	Score:	2.5	LOC_Os07g33310	1 cDNA|MATE efflux family protein, putative, expressed
	Score:	2.5	LOC_Os08g23910	1 cDNA|transposon protein, putative, CACTA, En/Spm sub-class, expressed
	Score:	2.5	LOC_Os07g35240	1 cDNA|transposon protein, putative, CACTA, En/Spm sub-class, expressed
	Score:	2.5	LOC_Os04g11930	1 cDNA|transposon protein, putative, CACTA, En/Spm sub-class, expressed
	Score:	3	LOC_Os05g44786	1 cDNA|retrotransposon protein, putative, unclassified, expressed
	Score:	3	LOC_Os02g49670	1 cDNA|zinc knuckle family protein, expressed
	Score:	3	LOC_Os11g41190	1 cDNA|retrotransposon protein, putative, unclassified, expressed
	Score:	2.5	LOC_Os10g37760	2 cDNA|OsRhmbd17 - Putative Rhomboid homologue, expressed
	Score:	2.5	LOC_Os07g36010	1 cDNA|transposon protein, putative, unclassified, expressed
	Score:	3	LOC_Os04g13120	1 cDNA|retrotransposon protein, putative, unclassified
	Score:	2.5	LOC_Os12g39760	1 cDNA|transposon protein, putative, CACTA, En/Spm sub-class, expressed
	Score:	3	LOC_Os12g39870	1 cDNA|expressed protein
	Score:	2.5	LOC_Os08g26090	1 cDNA|transposon protein, putative, CACTA, En/Spm sub-class, expressed
	Score:	2.5	LOC_Os04g13620	1 cDNA|transposon protein, putative, CACTA, En/Spm sub-class, expressed
	Score:	3	LOC_Os03g31510	1 cDNA|cysteine proteinase inhibitor 8 precursor, putative, expressed
	Score:	2.8	LOC_Os12g40520	1 cDNA|MATH domain containing protein, expressed
	Score:	3	LOC_Os06g39820	1 cDNA|retrotransposon protein, putative, unclassified, expressed
	Score:	2	LOC_Os02g05930	1 cDNA|phytosulfokine receptor precursor, putative, expressed
	Score:	3	LOC_Os02g05940	1 cDNA|phytosulfokine receptor precursor, putative, expressed
	Score:	2.5	LOC_Os02g05950	1 cDNA|phytosulfokine receptor precursor, putative, expressed
	Score:	3	LOC_Os02g05960	1 cDNA|phytosulfokine receptor precursor, putative, expressed
	Score:	2.5	LOC_Os11g43110	1 cDNA|transposon protein, putative, CACTA, En/Spm sub-class
	Score:	3	LOC_Os08g27630	1 cDNA|retrotransposon protein, putative, unclassified, expressed
	Score:	2.2	LOC_Os05g01020	2 cDNA|transcriptional repressor, putative, expressed
	Score:	3	LOC_Os12g41300	1 cDNA|OsFBX462 - F-box domain containing protein, expressed
	Score:	3	LOC_Os05g47870	1 cDNA|expressed protein
	Score:	3	LOC_Os10g40460	1 cDNA|LTPL141 - Protease inhibitor/seed storage/LTP family protein precursor, expressed
	Score:	3	LOC_Os10g40470	1 cDNA|LTPL142 - Protease inhibitor/seed storage/LTP family protein precursor, putative, expressed
	Score:	1.8	LOC_Os06g40860	1 cDNA|pentatricopeptide, putative, expressed
	Score:	1.8	LOC_Os02g07180	1 cDNA|expressed protein
	Score:	3	LOC_Os06g41360	2 cDNA|phosphoribosyl transferase, putative, expressed
	Score:	2.5	LOC_Os06g41460	1 cDNA|transposon protein, putative, CACTA, En/Spm sub-class, expressed
	Score:	3	LOC_Os11g44830	1 cDNA|retrotransposon protein, putative, unclassified, expressed
	Score:	2.5	LOC_Os05g48550	1 cDNA|transposon protein, putative, CACTA, En/Spm sub-class, expressed
	Score:	3	LOC_Os05g02090	1 cDNA|retrotransposon protein, putative, unclassified, expressed
	Score:	3	LOC_Os09g31486	1 cDNA|DnaK family protein, putative, expressed
	Score:	3	LOC_Os01g43940	1 cDNA|oligopeptide transporter, putative, expressed
	Score:	2.5	LOC_Os11g45880	1 cDNA|transposon protein, putative, CACTA, En/Spm sub-class, expressed
	Score:	2.5	LOC_Os03g37610	1 cDNA|transposon protein, putative, CACTA, En/Spm sub-class, expressed
	Score:	2.5	LOC_Os05g50040	1 cDNA|transposon protein, putative, CACTA, En/Spm sub-class, expressed
	Score:	2.8	LOC_Os12g44360	4 cDNA|sodium/hydrogen exchanger 7, putative, expressed
	Score:	2	LOC_Os03g38740	1 cDNA|Dicer, putative, expressed
	Score:	2.5	LOC_Os04g19820	1 cDNA|transposon protein, putative, CACTA, En/Spm sub-class, expressed
	Score:	2.8	LOC_Os02g11000	2 cDNA|agenet domain containing protein, putative, expressed
	Score:	2.5	LOC_Os08g32830	1 cDNA|transposon protein, putative, CACTA, En/Spm sub-class, expressed
	Score:	3	LOC_Os08g32840	1 cDNA|bifunctional monodehydroascorbate reductase and carbonic anhydrasenectarin-3 precursor, putative, expressed
	Score:	2.5	LOC_Os01g47070	1 cDNA|glycosyl hydrolase, putative, expressed
	Score:	3	LOC_Os02g11980	1 cDNA|receptor-like protein kinase precursor, putative, expressed
	Score:	3	LOC_Os02g12010	1 cDNA|receptor-like protein kinase precursor, putative, expressed
	Score:	3	LOC_Os02g12030	1 cDNA|receptor-like protein kinase precursor, putative, expressed

## Sheet: 4C
Supplementary Table 4C: Target genes(mRNA) predicted for differential expressed miRNA by degradome analysis
miRNA Name	Target Gene	Annotation
chr01_6028IR20S10A	LOC_Os11g08820	expressed protein
	LOC_Os12g16220	nmrA-like family domain containing protein, expressed
	LOC_Os11g35090	kinesin motor domain containing protein, putative, expressed
	LOC_Os12g16410	isoflavone reductase, putative, expressed
	LOC_Os01g71350	glycosyl hydrolases family 17, putative, expressed
	LOC_Os02g09820	zinc finger, C3HC4 type domain containing protein, expressed
	LOC_Os04g38330	radical SAM enzyme, putative, expressed
	LOC_Os05g48630	expressed protein
	LOC_Os11g43900	translationally-controlled tumor protein, putative, expressed
	LOC_Os01g15020	lissencephaly type-1-like homology motif, putative, expressed
	LOC_Os01g53450	aminotransferase, classes I and II, domain containing protein, expressed
	LOC_Os04g43760	phenylalanine ammonia-lyase, putative, expressed
chr04_25735S14AStr	LOC_Os01g55830	glutathione S-transferase, putative, expressed
	LOC_Os02g42550	expressed protein
	LOC_Os03g48930	peptidase, T1 family, putative, expressed
	LOC_Os03g07430	protein kinase domain containing protein, expressed
	LOC_Os02g49050	transmembrane 9 superfamily member, putative, expressed
	LOC_Os03g29260	elongation factor protein, putative, expressed
	LOC_Os10g35850	cytochrome b5-like Heme/Steroid binding domain containing protein, expressed
chr10_27362IR209A	LOC_Os05g02740	expressed protein
	LOC_Os06g12790	ras-related protein, putative, expressed
chr12_38018S7AVan	LOC_Os01g06550	NF-X1-type zinc finger protein, putative, expressed
	LOC_Os01g47070	glycosyl hydrolase, putative, expressed
	LOC_Os09g39550	expressed protein
	LOC_Os01g59440	BRASSINOSTEROID INSENSITIVE 1-associated receptor kinase 1 precursor, putative, expressed
	LOC_Os03g41612	ribosomal protein L25, putative, expressed
	LOC_Os05g50624	transposon protein, putative, unclassified, expressed
	LOC_Os02g01030	tetratricopeptide repeat domain containing protein, expressed
	LOC_Os02g10390	chlorophyll A-B binding protein, putative, expressed
	LOC_Os08g37790	phospho-2-dehydro-3-deoxyheptonate aldolase, chloroplast precursor, putative, expressed
	LOC_Os07g46670	early response to dehydration 15, putative, expressed
	LOC_Os05g04700	OsRCI2-6 - Hydrophobic protein LTI6B, expressed
	LOC_Os07g28910	LSD1 zinc finger domain containing protein, expressed
	LOC_Os12g22284	white-brown complex homolog protein 11, putative, expressed
	LOC_Os08g02540	adenylate kinase, putative, expressed
chr12_39994IR20S10A	LOC_Os08g37790	phospho-2-dehydro-3-deoxyheptonate aldolase, chloroplast precursor, putative, expressed
	LOC_Os05g50624	transposon protein, putative, unclassified, expressed
	LOC_Os07g08070	transmembrane BAX inhibitor motif-containing protein, putative, expressed
	LOC_Os02g01030	tetratricopeptide repeat domain containing protein, expressed
	LOC_Os02g25180	retrotransposon protein, putative, Ty3-gypsy subclass, expressed
	LOC_Os05g20840	retrotransposon protein, putative, Ty3-gypsy subclass, expressed
	LOC_Os03g31510	cysteine proteinase inhibitor 8 precursor, putative, expressed
	LOC_Os05g04700	OsRCI2-6 - Hydrophobic protein LTI6B, expressed
	LOC_Os05g12260	CAPIP1, putative, expressed
	LOC_Os02g56360	expressed protein
	LOC_Os03g58120	PPR repeat domain containing protein, putative, expressed
osa-miR156k	LOC_Os11g30370	OsSPL19 - SBP-box gene family member, expressed
	LOC_Os02g04680	OsSPL3 - SBP-box gene family member, expressed
	LOC_Os04g52870	OsFBW1 - F-box domain and WD40 repeat containing protein, expressed
	LOC_Os06g45310	OsSPL11 - SBP-box gene family member, expressed
	LOC_Os01g69830	OsSPL2 - SBP-box gene family member, expressed
	LOC_Os06g49010	OsSPL12 - SBP-box gene family member, expressed
	LOC_Os07g32170	OsSPL13 - SBP-box gene family member, expressed
	LOC_Os08g39890	OsSPL14 - SBP-box gene family member, expressed
	LOC_Os08g41940	OsSPL16 - SBP-box gene family member, expressed
	LOC_Os09g32944	OsSPL18 - SBP-box gene family member, expressed
	LOC_Os11g14170	OsDegp12 - Putative Deg protease homologue, expressed
	LOC_Os09g31438	OsSPL17 - SBP-box gene family member, expressed
	LOC_Os02g07780	OsSPL4 - SBP-box gene family member, expressed
	LOC_Os03g15530	expressed protein
	LOC_Os03g27010	expressed protein
	LOC_Os04g43050	Dicer, putative, expressed
osa-miR159f	LOC_Os01g59660	MYB family transcription factor, putative, expressed
	LOC_Os06g40330	MYB family transcription factor, putative, expressed
	LOC_Os01g11430	expressed protein
	LOC_Os09g36650	expressed protein
	LOC_Os02g01590	glycosyl hydrolases, putative, expressed
	LOC_Os06g19990	GPI-anchored protein, putative, expressed
	LOC_Os11g36160	receptor-like protein kinase 2 precursor, putative, expressed
	LOC_Os03g18910	COBRA-like protein 7 precursor, putative, expressed
osa-miR2919	LOC_Os01g15770	transmembrane protein 136, putative, expressed
	LOC_Os01g25540	RALFL6 - Rapid ALkalinization Factor RALF family protein precursor, expressed
	LOC_Os02g30610	expressed protein
	LOC_Os04g03796	OsSub37 - Putative Subtilisin homologue, expressed
	LOC_Os04g33990	harpin-induced protein 1 domain containing protein, expressed
	LOC_Os10g14920	integral membrane protein DUF6 containing protein, expressed
	LOC_Os12g34510	Core histone H2A/H2B/H3/H4 domain containing protein, putative, expressed
	LOC_Os01g69990	GYF domain containing protein, putative, expressed
	LOC_Os12g29520	auxin response factor, putative, expressed
	LOC_Os01g63180	laccase-6 precursor, putative, expressed
	LOC_Os03g15050	phosphoenolpyruvate carboxykinase, putative, expressed
	LOC_Os07g26480	P21-Rho-binding domain containing protein, putative, expressed
	LOC_Os08g33710	ribonuclease T2 family domain containing protein, expressed
	LOC_Os06g12600	kinase, pfkB family, putative, expressed
	LOC_Os11g20179	expressed protein
	LOC_Os11g43970	AAA-type ATPase family protein, putative, expressed
	LOC_Os02g02870	glycine-rich protein 2, putative, expressed
	LOC_Os04g51710	expressed protein
	LOC_Os05g23610	protein phosphatase inhibitor 2 containing protein, expressed
	LOC_Os05g41210	OsCam2 - Calmodulin, expressed
	LOC_Os07g14090	domain of unknown function domain containing protein, expressed
	LOC_Os07g36410	expressed protein
	LOC_Os09g12570	ubiquitin-conjugating enzyme, putative, expressed
	LOC_Os09g23370	proline-rich protein 6, putative, expressed
	LOC_Os05g45730	ubiquinone oxidoreductase, putative, expressed
	LOC_Os06g31220	mitogen-activated protein kinase 17, putative, expressed
	LOC_Os07g38170	remorin, putative, expressed
	LOC_Os10g33800	lactate/malate dehydrogenase, putative, expressed
	LOC_Os10g42320	nonsense-mediated mRNA decay protein 3, putative, expressed
osa-miR396a-3p	LOC_Os12g42980	cysteine synthase, putative, expressed
	LOC_Os01g13800	receptor-like protein kinase 5 precursor, putative, expressed
	LOC_Os01g40570	outer mitochondrial membrane porin, putative, expressed
	LOC_Os03g48930	peptidase, T1 family, putative, expressed
	LOC_Os09g32800	peptidase, T1 family, putative, expressed
	LOC_Os08g45210	Mpv17 / PMP22 family domain containing protein, expressed
	LOC_Os02g49460	auxin-independent growth promoter protein, putative, expressed
	LOC_Os01g72890	transposon protein, putative, CACTA, En/Spm sub-class, expressed
	LOC_Os05g01270	peptidyl-prolyl cis-trans isomerase, putative, expressed
osa-miR3979-3p	LOC_Os02g49460	auxin-independent growth promoter protein, putative, expressed
	LOC_Os01g72890	transposon protein, putative, CACTA, En/Spm sub-class, expressed
	LOC_Os05g01270	peptidyl-prolyl cis-trans isomerase, putative, expressed
osa-miR399j	LOC_Os03g54220	expressed protein
	LOC_Os04g33860	expressed protein
	LOC_Os09g39180	RNA recognition motif containing protein, putative, expressed
osa-miR408-3p	LOC_Os06g11490	plastocyanin-like domain containing protein, putative, expressed
	LOC_Os08g37670	plastocyanin-like domain containing protein, putative, expressed
	LOC_Os09g29390	plastocyanin-like domain containing protein, putative, expressed
	LOC_Os03g50140	plastocyanin-like domain containing protein, putative, expressed
	LOC_Os03g28410	ribosomal protein S2, putative, expressed
osa-miR528-5p	LOC_Os06g11310	plastocyanin-like domain containing protein, putative, expressed
	LOC_Os06g37150	L-ascorbate oxidase precursor, putative, expressed
	LOC_Os03g59280	plastocyanin-like domain containing protein, putative, expressed
	LOC_Os06g06050	OsFBL27 - F-box domain and LRR containing protein, expressed
	LOC_Os08g42640	zinc finger, C3HC4 type domain containing protein, expressed
	LOC_Os07g38290	plastocyanin-like domain containing protein, putative, expressed
	LOC_Os08g04310	plastocyanin-like domain containing protein, putative, expressed
	LOC_Os09g14700	2-aminoethanethiol dioxygenase, putative, expressed
osa-miR530-5p	LOC_Os01g01312	retrotransposon protein, putative, Ty1-copia subclass, expressed
	LOC_Os02g14990	zinc finger, C3HC4 type domain containing protein, expressed
	LOC_Os07g08430	indole-3-glycerol phosphate lyase, chloroplast precursor, putative, expressed
	LOC_Os12g37650	DUF538 domain containing protein, putative, expressed
	LOC_Os07g39620	C2 domain containing protein, putative, expressed
	LOC_Os02g20040	loricrin, putative, expressed
	LOC_Os06g48240	AAA ATPase, putative, expressed
	LOC_Os02g24190	cyclin-T1-2, putative, expressed
	LOC_Os02g14440	peroxidase precursor, putative, expressed
	LOC_Os11g04880	ubiquitin-like protein 5, putative, expressed
osa-miR531a	LOC_Os01g62130	ZOS1-14 - C2H2 zinc finger protein, expressed
	LOC_Os03g19600	retrotransposon protein, putative, unclassified, expressed
	LOC_Os05g41250	VQ domain containing protein, putative, expressed
	LOC_Os07g01760	aminotransferase, classes I and II, domain containing protein, expressed
	LOC_Os07g12900	cadmium/zinc-transporting ATPase, putative, expressed
	LOC_Os07g47700	NAD dependent epimerase/dehydratase family domain containing protein, expressed
	LOC_Os05g41780	AP2 domain containing protein, expressed
osa-miR5791	LOC_Os03g45220	expressed protein
	LOC_Os01g56790	expressed protein
osa-miR168a-5p	LOC_Os10g08022	fructose-bisphospate aldolase isozyme, putative, expressed
	LOC_Os02g58490	PINHEAD, putative, expressed
	LOC_Os04g47870	PINHEAD, putative, expressed
	LOC_Os09g03990	expressed protein
	LOC_Os02g45070	PINHEAD, putative, expressed
	LOC_Os05g13440	coiled-coil domain-containing protein 25, putative, expressed
osa-miR167h-3p	LOC_Os09g38772	MOSC domain-containing protein, mitochondrial precursor, putative, expressed
	LOC_Os12g32986	heat shock protein, putative, expressed
	LOC_Os05g37910	phosphatidic acid phosphatase-related, putative, expressed
	LOC_Os08g03002	lectin-like receptor kinase 1, putative, expressed
	LOC_Os09g36770	NTMC2Type1.2 protein, putative, expressed
	LOC_Os06g21380	OsCttP3 - Putative C-terminal processing peptidase homologue, expressed
osa-miR531b	LOC_Os04g53190	CPuORF12 - conserved peptide uORF-containing transcript, expressed
	LOC_Os07g10150	coatomer subunit gamma-2, putative, expressed
	LOC_Os05g11330	RALFL19 - Rapid ALkalinization Factor RALF family protein precursor, expressed
	LOC_Os01g36950	N-rich protein, putative, expressed
	LOC_Os03g22110	zinc finger, C3HC4 type domain containing protein, expressed
	LOC_Os03g56480	expressed protein
	LOC_Os05g25560	glycosyl hydrolase family 10 protein, putative, expressed
	LOC_Os07g11440	chalcone synthase, putative, expressed
	LOC_Os07g27810	fiber protein Fb34, putative, expressed
	LOC_Os11g32610	chalcone and stilbene synthases, putative, expressed
	LOC_Os09g24190	expressed protein
	LOC_Os02g19924	aminotransferase, classes I and II, domain containing protein, expressed
	LOC_Os02g40880	ribosomal protein L14, putative, expressed
	LOC_Os03g05570	RING-H2 finger protein ATL3F, putative, expressed
	LOC_Os03g08360	3-ketoacyl-CoA synthase 10, putative, expressed
	LOC_Os01g18210	peptidyl-prolyl cis-trans isomerase, putative, expressed
	LOC_Os03g58470	retrotransposon protein, putative, Ty3-gypsy subclass, expressed
	LOC_Os08g02700	fructose-bisphospate aldolase isozyme, putative, expressed
	LOC_Os04g39140	acetyltransferase, GNAT family, putative, expressed
	LOC_Os06g11135	gibberellin receptor GID1L2, putative, expressed
	LOC_Os10g33460	alcohol oxidase, putative, expressed
osa-miR820a	LOC_Os03g02010	DNA methyltransferase protein, putative, expressed
	LOC_Os03g03670	expressed protein
	LOC_Os07g48200	B3 DNA binding domain containing protein, putative, expressed
osa-miR2091-5p	LOC_Os01g73310	actin, putative, expressed
	LOC_Os03g47720	ankyrin, putative, expressed
	LOC_Os11g15230	expressed protein
osa-miR5072	LOC_Os03g22200	nodulin MtN3 family protein, putative, expressed
	LOC_Os12g32760	transporter family protein, putative, expressed
chr08_25001IR209A	LOC_Os04g38410	chlorophyll A-B binding protein, putative, expressed
	LOC_Os05g03120	retrotransposon protein, putative, unclassified, expressed
chr01_4341IR20S10A	LOC_Os05g35290	phenylalanine ammonia-lyase, putative, expressed

## Sheet: 4D
Supplementary Table 4D: Multiple comparison of target genes within different tools	* "Blank area" means absent and "Present" means corresponding target genes is detected in the tools
Target Genes	psRNA Target	psRobot	Degradome
LOC_Os11g30370	Present	Present	Present
LOC_Os09g32944	Present	Present	Present
LOC_Os09g31438	Present	Present	Present
LOC_Os08g41940	Present	Present	Present
LOC_Os08g39890	Present	Present	Present
LOC_Os01g69830	Present	Present	Present
LOC_Os06g45310	Present	Present	Present
LOC_Os04g46580	Present	Present
LOC_Os02g07780	Present	Present	Present
LOC_Os06g49010	Present	Present	Present
LOC_Os02g04680	Present	Present	Present
LOC_Os07g32170	Present	Present	Present
LOC_Os05g05170	Present
LOC_Os02g43430	Present	Present
LOC_Os02g04450	Present	Present
LOC_Os03g49710	Present	Present
LOC_Os05g20620	Present	Present
LOC_Os12g33470	Present	Present
LOC_Os02g45054	Present	Present
LOC_Os10g05695	Present	Present
LOC_Os01g39136	Present	Present
LOC_Os03g25330	Present
LOC_Os05g06680	Present	Present
LOC_Os01g02360	Present
LOC_Os01g40820	Present
LOC_Os06g37320	Present
LOC_Os02g25230	Present	Present
LOC_Os05g48010	Present
LOC_Os01g21960	Present	Present
LOC_Os12g39120	Present
LOC_Os02g07260	Present
LOC_Os09g20830	Present	Present
LOC_Os09g03670	Present
LOC_Os08g34380	Present
LOC_Os05g25194	Present
LOC_Os12g17804	Present	Present
LOC_Os01g14030	Present
LOC_Os01g68010	Present
LOC_Os06g47900	Present
LOC_Os01g12700	Present	Present
LOC_Os05g41166	Present	Present
LOC_Os09g36650	Present	Present	Present
LOC_Os03g38210	Present	Present
LOC_Os04g46384	Present	Present
LOC_Os10g28930	Present	Present
LOC_Os01g48850	Present
LOC_Os03g21380	Present	Present
LOC_Os12g24510	Present
LOC_Os11g36160	Present		Present
LOC_Os06g46560	Present
LOC_Os09g39740	Present
LOC_Os08g06415	Present	Present
LOC_Os03g25950	Present	Present
LOC_Os04g45580	Present
LOC_Os01g74610	Present
LOC_Os06g34070	Present
LOC_Os01g41565	Present
LOC_Os02g39140	Present
LOC_Os02g52470	Present
LOC_Os02g47690	Present	Present
LOC_Os07g45039	Present	Present
LOC_Os09g02700	Present	Present
LOC_Os03g48180	Present
LOC_Os02g58490	Present		Present
LOC_Os01g19990	Present
LOC_Os01g25300	Present
LOC_Os08g38610	Present
LOC_Os02g03700	Present
LOC_Os09g37000	Present
LOC_Os12g42040	Present
LOC_Os12g42070	Present
LOC_Os04g20210	Present
LOC_Os01g37980	Present	Present
LOC_Os05g24150	Present
LOC_Os05g34000	Present
LOC_Os03g46770	Present	Present
LOC_Os12g42420	Present	Present
LOC_Os12g06060	Present	Present
LOC_Os01g49580	Present	Present
LOC_Os04g10720	Present
LOC_Os01g72780	Present	Present
LOC_Os03g08430	Present	Present
LOC_Os08g36250	Present	Present
LOC_Os03g22770	Present	Present
LOC_Os06g45090	Present	Present
LOC_Os06g24310	Present	Present
LOC_Os01g71620	Present	Present
LOC_Os11g06910	Present	Present
LOC_Os01g72834	Present	Present
LOC_Os04g35560	Present	Present
LOC_Os03g22259	Present	Present
LOC_Os02g12870	Present	Present
LOC_Os10g34795	Present	Present
LOC_Os03g24810	Present	Present
LOC_Os01g21340	Present	Present
LOC_Os08g02900	Present	Present
LOC_Os06g43560	Present	Present
LOC_Os03g61220	Present	Present
LOC_Os10g20310	Present	Present
LOC_Os01g73090	Present	Present
LOC_Os02g15880	Present	Present
LOC_Os06g28060	Present	Present
LOC_Os03g10120	Present	Present
LOC_Os02g43850	Present	Present
LOC_Os03g17020	Present	Present
LOC_Os06g07120	Present	Present
LOC_Os06g43850	Present	Present
LOC_Os07g14070	Present	Present
LOC_Os12g32810	Present	Present
LOC_Os01g74430	Present	Present
LOC_Os01g69990	Present	Present	Present
LOC_Os01g56800	Present	Present
LOC_Os11g43970	Present	Present	Present
LOC_Os10g39900	Present	Present
LOC_Os01g09550	Present	Present
LOC_Os11g19864	Present	Present
LOC_Os07g39310	Present	Present
LOC_Os03g47740	Present	Present
LOC_Os02g29550	Present	Present
LOC_Os03g27780	Present	Present
LOC_Os08g01850	Present	Present
LOC_Os10g36950	Present	Present
LOC_Os08g23790	Present	Present
LOC_Os05g50550	Present	Present
LOC_Os01g17402	Present	Present
LOC_Os01g09640	Present	Present
LOC_Os04g57970	Present	Present
LOC_Os01g49160	Present	Present
LOC_Os02g42320	Present	Present
LOC_Os02g33335	Present	Present
LOC_Os04g27950	Present	Present
LOC_Os06g40580	Present	Present
LOC_Os02g07700	Present	Present
LOC_Os01g25540	Present	Present	Present
LOC_Os10g35360	Present	Present
LOC_Os04g08590	Present	Present
LOC_Os08g10690	Present	Present
LOC_Os04g43130	Present	Present
LOC_Os02g43740	Present	Present
LOC_Os01g55700	Present	Present
LOC_Os06g41540	Present	Present
LOC_Os04g09350	Present	Present
LOC_Os03g63770	Present	Present
LOC_Os03g08740	Present	Present
LOC_Os07g17910	Present	Present
LOC_Os01g47540	Present	Present
LOC_Os02g56880	Present	Present
LOC_Os07g45074	Present	Present
LOC_Os01g61880	Present	Present
LOC_Os08g16530	Present	Present
LOC_Os01g05790	Present	Present
LOC_Os11g35030	Present	Present
LOC_Os02g33010	Present	Present
LOC_Os11g17150	Present	Present
LOC_Os03g15390	Present	Present
LOC_Os09g05030	Present	Present
LOC_Os03g01910	Present	Present
LOC_Os04g37710	Present	Present
LOC_Os02g13555	Present	Present
LOC_Os02g19210	Present	Present
LOC_Os10g39500	Present	Present
LOC_Os05g50560	Present	Present
LOC_Os08g29615	Present	Present
LOC_Os07g13234	Present	Present
LOC_Os03g49210	Present	Present
LOC_Os03g51650	Present	Present
LOC_Os07g07130	Present	Present
LOC_Os06g37760	Present	Present
LOC_Os07g34030	Present	Present
LOC_Os03g58230	Present	Present
LOC_Os03g12030	Present	Present
LOC_Os04g53450	Present	Present
LOC_Os11g12290	Present	Present
LOC_Os01g12440	Present	Present
LOC_Os02g45600	Present	Present
LOC_Os06g20130	Present	Present
LOC_Os02g25020	Present	Present
LOC_Os05g48810	Present	Present
LOC_Os12g09455	Present	Present
LOC_Os06g50370	Present	Present
LOC_Os06g05090	Present	Present
LOC_Os02g07840	Present	Present
LOC_Os04g41700	Present	Present
LOC_Os11g20179	Present	Present	Present
LOC_Os06g12620	Present	Present
LOC_Os04g32610	Present	Present
LOC_Os05g50390	Present	Present
LOC_Os11g20330	Present	Present
LOC_Os10g07114	Present	Present
LOC_Os09g09944	Present	Present
LOC_Os09g06950	Present	Present
LOC_Os02g20150	Present	Present
LOC_Os04g52950	Present	Present
LOC_Os12g27096	Present	Present
LOC_Os11g40564	Present	Present
LOC_Os01g63150	Present
LOC_Os12g19100	Present	Present
LOC_Os01g69920	Present
LOC_Os06g37200	Present	Present
LOC_Os04g14620	Present	Present
LOC_Os11g37520	Present	Present
LOC_Os09g39420	Present
LOC_Os12g15420	Present	Present
LOC_Os01g41950	Present
LOC_Os04g45800	Present
LOC_Os12g41820	Present
LOC_Os02g46380	Present	Present
LOC_Os07g48370	Present	Present
LOC_Os03g46920	Present
LOC_Os08g23130	Present	Present
LOC_Os01g27730	Present	Present
LOC_Os09g25850	Present
LOC_Os06g49700	Present
LOC_Os01g04930	Present
LOC_Os09g01600	Present	Present
LOC_Os03g02840	Present
LOC_Os01g65920	Present
LOC_Os03g42770	Present	Present
LOC_Os10g23220	Present	Present
LOC_Os07g22700	Present	Present
LOC_Os02g13270	Present	Present
LOC_Os10g37610	Present	Present
LOC_Os01g10720	Present	Present
LOC_Os03g29864	Present	Present
LOC_Os01g40570	Present	Present	Present
LOC_Os01g27280	Present
LOC_Os03g03450	Present	Present
LOC_Os08g05640	Present	Present
LOC_Os03g44780	Present	Present
LOC_Os02g35870	Present	Present
LOC_Os01g52290	Present	Present
LOC_Os02g10150	Present	Present
LOC_Os05g13790	Present	Present
LOC_Os05g13780	Present	Present
LOC_Os08g35090	Present
LOC_Os02g53770	Present	Present
LOC_Os12g21680	Present	Present
LOC_Os02g26230	Present	Present
LOC_Os02g29050	Present	Present
LOC_Os09g06390	Present	Present
LOC_Os07g08530	Present
LOC_Os09g25840	Present
LOC_Os02g14760	Present
LOC_Os08g44520	Present
LOC_Os03g28350	Present	Present
LOC_Os02g08220	Present	Present
LOC_Os08g34710	Present	Present
LOC_Os01g61170	Present
LOC_Os04g56140	Present
LOC_Os04g13350	Present	Present
LOC_Os08g16800	Present
LOC_Os02g12240	Present
LOC_Os11g11980	Present
LOC_Os01g13490	Present	Present
LOC_Os07g27480	Present
LOC_Os01g18640	Present	Present
LOC_Os06g44890	Present
LOC_Os07g26595	Present	Present
LOC_Os12g30320	Present
LOC_Os06g04480	Present
LOC_Os02g51720	Present
LOC_Os12g03190	Present
LOC_Os10g12330	Present
LOC_Os04g41310	Present
LOC_Os01g72000	Present	Present
LOC_Os02g34430	Present
LOC_Os01g22390	Present
LOC_Os02g36040	Present
LOC_Os05g29800	Present
LOC_Os04g45000	Present
LOC_Os12g08590	Present	Present
LOC_Os07g02192	Present
LOC_Os02g54200	Present
LOC_Os10g34090	Present	Present
LOC_Os02g31920	Present	Present
LOC_Os06g43960	Present
LOC_Os02g32420	Present
LOC_Os05g38850	Present
LOC_Os04g59210	Present
LOC_Os04g34440	Present
LOC_Os08g45000	Present	Present
LOC_Os05g48390	Present	Present
LOC_Os05g45350	Present	Present
LOC_Os10g31864	Present	Present
LOC_Os04g55230	Present	Present
LOC_Os12g05830	Present
LOC_Os03g15340	Present	Present
LOC_Os06g15600	Present	Present
LOC_Os01g03530	Present	Present
LOC_Os03g50140	Present	Present	Present
LOC_Os02g49850	Present	Present
LOC_Os03g49820	Present	Present
LOC_Os03g50160	Present	Present
LOC_Os01g02110	Present	Present
LOC_Os07g43540	Present	Present
LOC_Os04g22990	Present
LOC_Os05g42010	Present
LOC_Os05g01790	Present
LOC_Os11g01470	Present	Present
LOC_Os03g05650	Present	Present
LOC_Os05g05860	Present
LOC_Os04g04730	Present
LOC_Os06g11490	Present	Present	Present
LOC_Os04g55940	Present
LOC_Os02g43660	Present	Present
LOC_Os08g37670	Present	Present	Present
LOC_Os08g32600	Present
LOC_Os03g35390	Present
LOC_Os12g43020	Present
LOC_Os02g48800	Present
LOC_Os03g33760	Present
LOC_Os03g07080	Present	Present
LOC_Os05g13920	Present
LOC_Os07g11480	Present
LOC_Os11g28240	Present
LOC_Os05g17640	Present
LOC_Os07g14060	Present
LOC_Os05g03820	Present
LOC_Os07g27790	Present
LOC_Os01g01400	Present
LOC_Os05g12160	Present	Present
LOC_Os05g25120	Present
LOC_Os04g19030	Present
LOC_Os02g13500	Present
LOC_Os03g53100	Present
LOC_Os01g11760	Present
LOC_Os10g01470	Present
LOC_Os07g46030	Present	Present
LOC_Os04g22490	Present
LOC_Os07g17660	Present
LOC_Os11g35690	Present
LOC_Os02g01790	Present
LOC_Os12g29570	Present
LOC_Os07g33740	Present
LOC_Os03g29520	Present
LOC_Os10g42500	Present
LOC_Os12g33100	Present
LOC_Os07g37610	Present
LOC_Os12g32590	Present
LOC_Os06g06050	Present	Present	Present
LOC_Os08g42640	Present	Present	Present
LOC_Os08g04310	Present	Present	Present
LOC_Os06g37150	Present	Present	Present
LOC_Os03g59350	Present
LOC_Os10g33104	Present
LOC_Os04g39120	Present	Present
LOC_Os01g40150	Present	Present
LOC_Os07g38290	Present	Present	Present
LOC_Os03g03724	Present	Present
LOC_Os09g33800	Present
LOC_Os02g52910	Present
LOC_Os05g22600	Present
LOC_Os07g49260	Present
LOC_Os01g17150	Present
LOC_Os11g05190	Present
LOC_Os01g57990	Present
LOC_Os09g34300	Present
LOC_Os01g56780	Present	Present
LOC_Os02g14990	Present	Present	Present
LOC_Os08g32100	Present	Present
LOC_Os07g16600	Present	Present
LOC_Os01g01120	Present	Present
LOC_Os03g63950	Present	Present
LOC_Os11g04520	Present	Present
LOC_Os11g47980	Present	Present
LOC_Os12g42290	Present	Present
LOC_Os04g51400	Present	Present
LOC_Os05g44740	Present	Present
LOC_Os12g44340	Present	Present
LOC_Os05g44720	Present	Present
LOC_Os03g18790	Present	Present
LOC_Os04g56980	Present	Present
LOC_Os09g24830	Present	Present
LOC_Os06g16600	Present	Present
LOC_Os10g29450	Present	Present
LOC_Os05g46420	Present
LOC_Os01g16180	Present	Present
LOC_Os04g47840	Present	Present
LOC_Os07g08430	Present	Present	Present
LOC_Os12g38980	Present
LOC_Os07g43710	Present
LOC_Os04g36760	Present
LOC_Os03g52840	Present	Present
LOC_Os04g59400	Present
LOC_Os09g06910	Present	Present
LOC_Os07g49280	Present	Present
LOC_Os01g69900	Present
LOC_Os11g41720	Present	Present
LOC_Os10g01910	Present
LOC_Os08g38470	Present
LOC_Os03g62340	Present
LOC_Os05g02980	Present
LOC_Os08g04990	Present	Present
LOC_Os09g36600	Present	Present
LOC_Os12g19530	Present	Present
LOC_Os01g37760	Present	Present
LOC_Os10g07229	Present	Present
LOC_Os09g30030	Present	Present
LOC_Os04g56900	Present	Present
LOC_Os04g55240	Present	Present
LOC_Os05g23350	Present	Present
LOC_Os12g35610	Present	Present
LOC_Os01g59819	Present	Present
LOC_Os01g52214	Present	Present
LOC_Os04g31710	Present	Present
LOC_Os10g34420	Present	Present
LOC_Os03g13460	Present
LOC_Os01g40640	Present	Present
LOC_Os04g35680	Present
LOC_Os12g13300	Present	Present
LOC_Os07g43480	Present	Present
LOC_Os12g04110	Present
LOC_Os06g01590	Present	Present
LOC_Os06g18670	Present
LOC_Os12g12380	Present	Present
LOC_Os07g11380	Present
LOC_Os11g04290	Present
LOC_Os12g04100	Present
LOC_Os05g33630	Present
LOC_Os03g35360	Present	Present
LOC_Os08g37660	Present	Present
LOC_Os05g37640	Present	Present
LOC_Os04g53990	Present	Present
LOC_Os02g02160	Present	Present
LOC_Os08g09370	Present	Present
LOC_Os03g61930	Present
LOC_Os05g49940	Present	Present
LOC_Os06g46690	Present	Present
LOC_Os04g33030	Present
LOC_Os07g23850	Present
LOC_Os02g53450	Present	Present
LOC_Os10g32740	Present
LOC_Os11g29670	Present
LOC_Os06g08470	Present
LOC_Os01g08220	Present	Present
LOC_Os01g61480	Present
LOC_Os11g08380	Present
LOC_Os06g20320	Present
LOC_Os04g21570	Present
LOC_Os02g45520	Present
LOC_Os12g11500	Present	Present
LOC_Os12g11930	Present	Present
LOC_Os12g10870	Present	Present
LOC_Os10g08740	Present	Present
LOC_Os02g42330	Present	Present
LOC_Os04g10380	Present	Present
LOC_Os01g48446	Present	Present
LOC_Os03g02010	Present	Present	Present
LOC_Os05g40740	Present	Present
LOC_Os11g03310	Present	Present
LOC_Os07g35500	Present	Present
LOC_Os05g47470	Present	Present
LOC_Os01g20910	Present	Present
LOC_Os10g42196	Present
LOC_Os02g50300	Present	Present
LOC_Os03g53230	Present
LOC_Os02g39920	Present	Present
LOC_Os10g29620	Present
LOC_Os11g13650	Present	Present
LOC_Os02g17720	Present	Present
LOC_Os03g55030	Present	Present
LOC_Os03g55010	Present	Present
LOC_Os12g29740	Present
LOC_Os08g11810	Present	Present
LOC_Os09g34970	Present	Present
LOC_Os05g48500	Present
LOC_Os10g40020	Present
LOC_Os03g03830	Present
LOC_Os06g22394	Present
LOC_Os02g55560	Present
LOC_Os12g33700	Present
LOC_Os03g09100	Present
LOC_Os03g11480	Present
LOC_Os07g47270	Present
LOC_Os01g22249	Present
LOC_Os02g03470	Present	Present
LOC_Os03g45420	Present
LOC_Os09g29600	Present	Present
LOC_Os02g49860	Present	Present
LOC_Os06g47530	Present
LOC_Os01g39020	Present
LOC_Os10g12500	Present
LOC_Os06g48640	Present
LOC_Os06g11310	Present		Present
LOC_Os02g47240	Present
LOC_Os05g07220	Present
LOC_Os06g05600	Present
LOC_Os10g12400	Present
LOC_Os03g55550	Present
LOC_Os02g12939	Present	Present
LOC_Os01g41430	Present
LOC_Os05g43360	Present
LOC_Os01g11120	Present
LOC_Os09g34890	Present
LOC_Os07g29720	Present
LOC_Os01g28160	Present
LOC_Os02g06090	Present
LOC_Os06g30950	Present
LOC_Os11g42580	Present
LOC_Os11g42770	Present
LOC_Os11g27430	Present
LOC_Os03g25440	Present	Present
LOC_Os08g40880	Present	Present
LOC_Os08g10310	Present	Present
LOC_Os07g09720	Present	Present
LOC_Os08g40500	Present	Present
LOC_Os01g11900	Present	Present
LOC_Os03g62870	Present	Present
LOC_Os01g56280	Present	Present
LOC_Os02g41990	Present	Present
LOC_Os02g53620	Present	Present
LOC_Os04g53380	Present	Present
LOC_Os01g54530	Present	Present
LOC_Os06g28820	Present	Present
LOC_Os04g29800	Present	Present
LOC_Os05g44580	Present	Present
LOC_Os12g38800	Present	Present
LOC_Os10g10380	Present	Present
LOC_Os02g01490	Present	Present
LOC_Os05g38100	Present	Present
LOC_Os01g70730	Present	Present
LOC_Os09g37910	Present	Present
LOC_Os05g11710	Present	Present
LOC_Os08g24010	Present	Present
LOC_Os03g64100	Present	Present
LOC_Os06g27760	Present	Present
LOC_Os04g17100	Present	Present
LOC_Os01g66970	Present	Present
LOC_Os02g56300	Present	Present
LOC_Os03g37430	Present	Present
LOC_Os02g20870	Present	Present
LOC_Os06g40520	Present	Present
LOC_Os08g09460	Present	Present
LOC_Os09g30478	Present	Present
LOC_Os03g01008	Present	Present
LOC_Os02g40830	Present	Present
LOC_Os03g08530	Present	Present
LOC_Os11g28530	Present	Present
LOC_Os10g01550	Present	Present
LOC_Os01g63710	Present	Present
LOC_Os10g29560	Present	Present
LOC_Os06g13030	Present	Present
LOC_Os05g48630	Present	Present	Present
LOC_Os11g45560	Present	Present
LOC_Os05g42300	Present	Present
LOC_Os07g38110	Present	Present
LOC_Os06g10230	Present	Present
LOC_Os07g38560	Present	Present
LOC_Os07g40030	Present	Present
LOC_Os06g43430	Present	Present
LOC_Os04g02050	Present	Present
LOC_Os01g39330	Present	Present
LOC_Os07g12800	Present	Present
LOC_Os09g11560	Present	Present
LOC_Os06g36530	Present	Present
LOC_Os04g58120	Present	Present
LOC_Os03g30890	Present	Present
LOC_Os02g56540	Present	Present
LOC_Os09g04624	Present	Present
LOC_Os12g19350	Present	Present
LOC_Os11g12080	Present	Present
LOC_Os01g33204	Present	Present
LOC_Os11g35090	Present		Present
LOC_Os07g15370	Present	Present
LOC_Os06g48760	Present	Present
LOC_Os11g45090	Present
LOC_Os12g16220	Present	Present	Present
LOC_Os05g51490	Present	Present
LOC_Os12g16410	Present	Present	Present
LOC_Os12g16080	Present	Present
LOC_Os04g59160	Present	Present
LOC_Os06g05230	Present
LOC_Os02g32610	Present	Present
LOC_Os02g27480	Present
LOC_Os10g37490	Present	Present
LOC_Os04g14960	Present	Present
LOC_Os05g25110	Present	Present
LOC_Os08g28040	Present	Present
LOC_Os09g11450	Present	Present
LOC_Os01g42920	Present	Present
LOC_Os01g23470	Present	Present
LOC_Os12g17100	Present	Present
LOC_Os02g12650	Present
LOC_Os04g13550	Present	Present
LOC_Os02g57800	Present	Present
LOC_Os01g01320	Present	Present
LOC_Os06g38400	Present	Present
LOC_Os01g35050	Present	Present
LOC_Os03g62660	Present	Present
LOC_Os09g16930	Present	Present
LOC_Os08g29990	Present
LOC_Os02g27110	Present	Present
LOC_Os07g27320	Present	Present
LOC_Os02g30880	Present
LOC_Os10g29120	Present
LOC_Os03g64014	Present	Present
LOC_Os02g49820	Present	Present
LOC_Os01g34770	Present	Present
LOC_Os05g31570	Present	Present
LOC_Os05g31530	Present	Present
LOC_Os02g42406	Present	Present
LOC_Os11g34470	Present
LOC_Os05g01256	Present	Present
LOC_Os03g62790	Present	Present
LOC_Os12g07720	Present
LOC_Os04g46620	Present	Present
LOC_Os05g31550	Present	Present
LOC_Os03g63200	Present	Present
LOC_Os03g12000	Present	Present
LOC_Os08g15444	Present	Present
LOC_Os06g45710	Present	Present
LOC_Os09g01620	Present	Present
LOC_Os06g32860	Present	Present
LOC_Os06g32720	Present	Present
LOC_Os11g30850	Present	Present
LOC_Os03g63240	Present
LOC_Os09g38580	Present
LOC_Os10g29230	Present
LOC_Os03g01580	Present
LOC_Os12g43034	Present
LOC_Os12g43300	Present
LOC_Os11g45130	Present
LOC_Os05g51200	Present	Present
LOC_Os08g34440	Present	Present
LOC_Os09g37930	Present	Present
LOC_Os04g40090	Present
LOC_Os01g25630	Present
LOC_Os09g31170	Present	Present
LOC_Os04g44920	Present	Present
LOC_Os09g01140	Present	Present
LOC_Os08g42710	Present
LOC_Os04g30720	Present	Present
LOC_Os12g10460	Present	Present
LOC_Os11g13990	Present
LOC_Os04g51630	Present
LOC_Os01g07280	Present
LOC_Os08g13150	Present
LOC_Os11g29920	Present
LOC_Os09g29790	Present
LOC_Os01g62244	Present	Present
LOC_Os08g35710	Present	Present
LOC_Os11g15400	Present	Present
LOC_Os11g33260	Present	Present
LOC_Os03g29260	Present	Present	Present
LOC_Os02g42550	Present	Present	Present
LOC_Os04g52400	Present	Present
LOC_Os01g59160	Present	Present
LOC_Os07g26480	Present	Present	Present
LOC_Os08g06200	Present	Present
LOC_Os07g02350	Present	Present
LOC_Os01g43330	Present	Present
LOC_Os07g12160	Present	Present
LOC_Os02g17304	Present	Present
LOC_Os09g08960	Present	Present
LOC_Os08g42500	Present	Present
LOC_Os11g28550	Present	Present
LOC_Os02g29480	Present	Present
LOC_Os08g04970	Present	Present
LOC_Os02g50530	Present	Present
LOC_Os04g23070	Present	Present
LOC_Os08g05810	Present	Present
LOC_Os12g35810	Present	Present
LOC_Os04g12130	Present	Present
LOC_Os09g01570	Present	Present
LOC_Os09g11550	Present	Present
LOC_Os02g20570	Present	Present
LOC_Os02g22210	Present	Present
LOC_Os04g55140	Present	Present
LOC_Os01g35290	Present	Present
LOC_Os05g43220	Present	Present
LOC_Os06g43290	Present	Present
LOC_Os10g21080	Present	Present
LOC_Os05g41830	Present	Present
LOC_Os10g34120	Present	Present
LOC_Os05g47920	Present	Present
LOC_Os08g06344	Present	Present
LOC_Os08g40640	Present	Present
LOC_Os11g05840	Present	Present
LOC_Os06g11830	Present	Present
LOC_Os07g15340	Present	Present
LOC_Os01g36064	Present	Present
LOC_Os06g23370	Present	Present
LOC_Os01g37825	Present	Present
LOC_Os11g11920	Present	Present
LOC_Os03g07010	Present	Present
LOC_Os09g27850	Present	Present
LOC_Os05g45400	Present
LOC_Os01g74180	Present	Present
LOC_Os03g41612	Present	Present	Present
LOC_Os11g02964	Present	Present
LOC_Os03g55389	Present	Present
LOC_Os06g07070	Present
LOC_Os01g17396	Present	Present
LOC_Os03g02800	Present	Present
LOC_Os06g49800	Present	Present
LOC_Os06g22460	Present	Present
LOC_Os03g18540	Present	Present
LOC_Os02g58440	Present	Present
LOC_Os01g70250	Present	Present
LOC_Os04g59624	Present	Present
LOC_Os04g39240	Present
LOC_Os04g52780	Present	Present
LOC_Os04g52090	Present
LOC_Os10g26380	Present
LOC_Os07g05190	Present
LOC_Os07g34690	Present
LOC_Os04g51180	Present
LOC_Os11g13430	Present
LOC_Os09g17200	Present
LOC_Os09g30350	Present	Present
LOC_Os05g37910	Present	Present	Present
LOC_Os06g30280	Present	Present
LOC_Os01g53700	Present	Present
LOC_Os02g39070	Present	Present
LOC_Os03g52280	Present	Present
LOC_Os11g01300	Present	Present
LOC_Os01g01160	Present	Present
LOC_Os06g43660	Present
LOC_Os05g25890	Present	Present
LOC_Os05g12640	Present	Present
LOC_Os10g40960	Present	Present
LOC_Os02g37694	Present	Present
LOC_Os03g20520	Present	Present
LOC_Os04g05700	Present	Present
LOC_Os07g34890	Present	Present
LOC_Os07g44770	Present
LOC_Os10g39440	Present
LOC_Os08g05320	Present
LOC_Os12g43700	Present
LOC_Os07g37890	Present
LOC_Os03g31044	Present
LOC_Os07g13880	Present	Present
LOC_Os05g12400	Present	Present
LOC_Os12g02330	Present	Present
LOC_Os04g31120	Present	Present
LOC_Os02g30730	Present	Present
LOC_Os05g03174	Present	Present
LOC_Os11g10400	Present	Present
LOC_Os05g45820	Present
LOC_Os02g08364	Present	Present
LOC_Os10g29514	Present
LOC_Os10g04730	Present
LOC_Os09g19734	Present
LOC_Os12g36030	Present
LOC_Os07g01820	Present
LOC_Os07g23900	Present
LOC_Os08g20440	Present
LOC_Os07g04040	Present
LOC_Os03g58970	Present
LOC_Os04g56646	Present
LOC_Os12g05160	Present	Present
LOC_Os01g68790	Present
LOC_Os11g10750	Present
LOC_Os12g43165	Present
LOC_Os12g41950	Present
LOC_Os07g31380	Present
LOC_Os02g14530	Present
LOC_Os03g50660	Present	Present
LOC_Os02g07180	Present	Present
LOC_Os01g72230	Present	Present
LOC_Os01g11980	Present	Present
LOC_Os06g40860	Present	Present
LOC_Os08g06800	Present	Present
LOC_Os05g01020	Present	Present
LOC_Os07g33310	Present	Present
LOC_Os02g32120	Present	Present
LOC_Os02g26794	Present	Present
LOC_Os11g33310	Present	Present
LOC_Os02g05930	Present	Present
LOC_Os03g31510	Present	Present	Present
LOC_Os01g06550	Present	Present	Present
LOC_Os02g05950	Present	Present
LOC_Os03g46340	Present	Present
LOC_Os10g37760	Present	Present
LOC_Os12g40520	Present	Present
LOC_Os12g36890	Present	Present
LOC_Os04g23670	Present	Present
LOC_Os08g04330	Present	Present
LOC_Os11g45880	Present	Present
LOC_Os06g41460	Present	Present
LOC_Os04g37850	Present	Present
LOC_Os04g01820	Present	Present
LOC_Os10g14295	Present	Present
LOC_Os08g42230	Present	Present
LOC_Os07g11540	Present	Present
LOC_Os08g23910	Present	Present
LOC_Os05g50040	Present	Present
LOC_Os05g48550	Present	Present
LOC_Os04g11930	Present	Present
LOC_Os04g26690	Present	Present
LOC_Os05g23750	Present	Present
LOC_Os04g05610	Present	Present
LOC_Os11g27590	Present	Present
LOC_Os01g37420	Present	Present
LOC_Os01g20130	Present	Present
LOC_Os04g13620	Present	Present
LOC_Os07g30530	Present	Present
LOC_Os11g30460	Present	Present
LOC_Os08g36280	Present	Present
LOC_Os06g32740	Present	Present
LOC_Os04g03040	Present	Present
LOC_Os12g12840	Present	Present
LOC_Os08g26090	Present	Present
LOC_Os11g08810	Present	Present
LOC_Os01g59260	Present	Present
LOC_Os07g45900	Present	Present
LOC_Os04g49090	Present	Present
LOC_Os12g39760	Present	Present
LOC_Os08g32830	Present	Present
LOC_Os03g62450	Present	Present
LOC_Os06g49580	Present	Present
LOC_Os12g11230	Present	Present
LOC_Os01g24310	Present	Present
LOC_Os04g19820	Present	Present
LOC_Os11g12450	Present	Present
LOC_Os12g28810	Present	Present
LOC_Os07g24940	Present	Present
LOC_Os12g29230	Present	Present
LOC_Os06g16680	Present	Present
LOC_Os05g25010	Present	Present
LOC_Os07g35240	Present	Present
LOC_Os07g36010	Present	Present
LOC_Os05g47870	Present	Present
LOC_Os08g37790	Present	Present	Present
LOC_Os01g47070	Present	Present	Present
LOC_Os03g38740	Present	Present
LOC_Os06g45940	Present	Present
LOC_Os05g33340	Present	Present
LOC_Os08g05890	Present
LOC_Os07g43120	Present	Present
LOC_Os04g02520	Present
LOC_Os09g35810	Present	Present
LOC_Os06g46960	Present
LOC_Os09g31486	Present	Present
LOC_Os01g07180	Present
LOC_Os07g25440	Present	Present
LOC_Os11g39330	Present	Present
LOC_Os02g05960	Present	Present
LOC_Os03g12360	Present	Present
LOC_Os04g59494	Present
LOC_Os07g26500	Present	Present
LOC_Os02g24090	Present	Present
LOC_Os02g45930	Present	Present
LOC_Os03g06950	Present	Present
LOC_Os02g40420	Present	Present
LOC_Os08g13810	Present	Present
LOC_Os08g34650	Present	Present
LOC_Os11g43110	Present	Present
LOC_Os04g06260	Present	Present
LOC_Os01g63760	Present	Present
LOC_Os07g33110	Present	Present
LOC_Os02g53860		Present
LOC_Os02g27130		Present
LOC_Os10g08022		Present	Present
LOC_Os06g47830		Present
LOC_Os01g20900		Present
LOC_Os03g29240		Present
LOC_Os11g47650		Present
LOC_Os02g55180		Present
LOC_Os12g05900		Present
LOC_Os12g10740		Present
LOC_Os10g05230		Present
LOC_Os01g59660		Present	Present
LOC_Os02g01590		Present	Present
LOC_Os01g38100		Present
LOC_Os06g40330		Present	Present
LOC_Os05g49164		Present
LOC_Os12g05290		Present
LOC_Os06g49350		Present
LOC_Os01g62600		Present
LOC_Os07g09760		Present
LOC_Os11g29960		Present
LOC_Os01g71840		Present
LOC_Os12g36620		Present
LOC_Os12g37430		Present
LOC_Os01g44330		Present
LOC_Os06g01610		Present
LOC_Os07g45170		Present
LOC_Os05g13430		Present
LOC_Os11g08410		Present
LOC_Os12g09790		Present
LOC_Os08g02420		Present
LOC_Os07g09560		Present
LOC_Os03g58010		Present
LOC_Os08g06710		Present
LOC_Os05g32370		Present
LOC_Os02g42720		Present
LOC_Os06g39960		Present
LOC_Os07g35350		Present
LOC_Os04g37940		Present
LOC_Os01g49400		Present
LOC_Os05g12740		Present
LOC_Os01g64820		Present
LOC_Os04g02880		Present
LOC_Os04g03000		Present
LOC_Os10g28840		Present
LOC_Os05g48200		Present
LOC_Os05g03770		Present
LOC_Os01g44430		Present
LOC_Os03g39190		Present
LOC_Os02g20200		Present
LOC_Os06g05680		Present
LOC_Os12g09260		Present
LOC_Os08g40550		Present
LOC_Os06g06802		Present
LOC_Os12g10900		Present
LOC_Os04g35870		Present
LOC_Os02g29030		Present
LOC_Os12g17450		Present
LOC_Os10g12760		Present
LOC_Os01g16850		Present
LOC_Os04g41520		Present
LOC_Os10g17570		Present
LOC_Os06g19900		Present
LOC_Os05g31210		Present
LOC_Os07g17260		Present
LOC_Os08g11200		Present
LOC_Os01g25930		Present
LOC_Os09g14500		Present
LOC_Os07g18970		Present
LOC_Os09g15660		Present
LOC_Os08g15010		Present
LOC_Os06g31050		Present
LOC_Os02g45590		Present
LOC_Os09g22310		Present
LOC_Os07g29470		Present
LOC_Os08g24410		Present
LOC_Os08g26760		Present
LOC_Os05g00996		Present
LOC_Os11g44190		Present
LOC_Os09g29810		Present
LOC_Os02g10060		Present
ChrSy.fgenesh.		ChrSy.fgenesh.
LOC_Os10g41610		Present
LOC_Os12g02000		Present
LOC_Os01g16280		Present
LOC_Os05g24280		Present
LOC_Os12g19910		Present
LOC_Os11g20140		Present
LOC_Os05g26610		Present
LOC_Os11g25440		Present
LOC_Os03g63390		Present
LOC_Os11g27660		Present
LOC_Os06g31770		Present
LOC_Os04g21490		Present
LOC_Os03g39460		Present
LOC_Os02g08150		Present
LOC_Os05g06110		Present
LOC_Os05g51110		Present
LOC_Os02g56480		Present
LOC_Os01g03520		Present
LOC_Os12g12880		Present
LOC_Os06g10260		Present
LOC_Os12g15470		Present
LOC_Os12g16350		Present
LOC_Os06g13800		Present
LOC_Os06g13820		Present
LOC_Os04g42480		Present
LOC_Os04g42760		Present
LOC_Os10g21810		Present
LOC_Os09g13870		Present
LOC_Os07g19520		Present
LOC_Os03g22420		Present
LOC_Os07g29224		Present
LOC_Os09g26880		Present
LOC_Os02g03960		Present
LOC_Os03g30260		Present
LOC_Os11g42340		Present
LOC_Os10g41440		Present
LOC_Os02g07820		Present
LOC_Os09g32330		Present
LOC_Os02g08370		Present
LOC_Os07g38080		Present
LOC_Os05g05240		Present
LOC_Os02g55890		Present
LOC_Os03g58290		Present
LOC_Os09g14510		Present
LOC_Os05g41010		Present
LOC_Os01g47262		Present
LOC_Os09g33930		Present
LOC_Os01g01369		Present
LOC_Os05g51130		Present
LOC_Os02g14130		Present
LOC_Os12g02260		Present
LOC_Os06g45370		Present
LOC_Os03g41960		Present
LOC_Os05g06690		Present
LOC_Os09g35680		Present
LOC_Os06g46060		Present
LOC_Os08g34850		Present
LOC_Os02g57270		Present
LOC_Os06g46410		Present
LOC_Os05g07460		Present
LOC_Os01g49690		Present
LOC_Os03g43650		Present
LOC_Os08g36150		Present
LOC_Os06g02550		Present
LOC_Os07g41730		Present
LOC_Os08g36810		Present
LOC_Os02g16950		Present
LOC_Os02g16980		Present
LOC_Os09g38100		Present
LOC_Os03g01360		Present
LOC_Os03g45300		Present
LOC_Os09g38310		Present
LOC_Os02g17680		Present
LOC_Os01g51700		Present
LOC_Os03g45779		Present
LOC_Os01g51880		Present
LOC_Os01g05490		Present
LOC_Os03g46510		Present
LOC_Os09g39130		Present
LOC_Os11g06420		Present
LOC_Os04g30420		Present
LOC_Os03g03334		Present
LOC_Os05g13330		Present
LOC_Os10g01880		Present
LOC_Os08g40260		Present
LOC_Os01g54480		Present
LOC_Os03g48970		Present
LOC_Os03g49170		Present
LOC_Os01g54850		Present
LOC_Os03g04195		Present
LOC_Os03g49524		Present
LOC_Os04g32340		Present
LOC_Os07g46490		Present
LOC_Os01g55360		Present
LOC_Os02g21800		Present
LOC_Os10g03920		Present
LOC_Os01g09120		Present
LOC_Os08g41370		Present
LOC_Os02g22370		Present
LOC_Os11g10480		Present
LOC_Os04g34080		Present
LOC_Os01g56840		Present
LOC_Os03g51640		Present
LOC_Os02g25770		Present
LOC_Os12g12790		Present
LOC_Os07g49520		Present
LOC_Os03g53670		Present
LOC_Os10g09480		Present
LOC_Os04g38770		Present
LOC_Os04g39060		Present
LOC_Os03g55070		Present
LOC_Os03g10070		Present
LOC_Os01g14514		Present
LOC_Os03g55450		Present
LOC_Os04g39560		Present
LOC_Os03g55600		Present
LOC_Os05g22670		Present
LOC_Os05g22920		Present
LOC_Os06g14324		Present
LOC_Os02g30610		Present	Present
LOC_Os03g11680		Present
LOC_Os06g14810		Present
LOC_Os11g18790		Present
LOC_Os02g30900		Present
LOC_Os07g08210		Present
LOC_Os04g40700		Present
LOC_Os03g12350		Present
LOC_Os06g15820		Present
LOC_Os04g40940		Present
LOC_Os11g19960		Present
LOC_Os01g17390		Present
LOC_Os11g20420		Present
LOC_Os11g22160		Present
LOC_Os01g18800		Present
LOC_Os03g13600		Present
LOC_Os01g18850		Present
LOC_Os04g42120		Present
LOC_Os01g63620		Present
LOC_Os02g33710		Present
LOC_Os04g42700		Present
LOC_Os08g07090		Present
LOC_Os05g26630		Present
LOC_Os03g14890		Present
LOC_Os08g07600		Present
LOC_Os02g34560		Present
LOC_Os12g22700		Present
LOC_Os06g19430		Present
LOC_Os01g64790		Present
LOC_Os03g15730		Present
LOC_Os02g35220		Present
LOC_Os01g22560		Present
LOC_Os01g22630		Present
LOC_Os06g20650		Present
LOC_Os04g44260		Present
LOC_Os01g65410		Present
LOC_Os11g27070		Present
LOC_Os10g20510		Present
LOC_Os08g09350		Present
LOC_Os07g13170		Present
LOC_Os02g36300		Present
LOC_Os09g09360		Present
LOC_Os10g21800		Present
LOC_Os03g61760		Present
LOC_Os02g37094		Present
LOC_Os02g37170		Present
LOC_Os12g26220		Present
LOC_Os06g23090		Present
LOC_Os11g29900		Present
LOC_Os02g37880		Present
LOC_Os04g46020		Present
LOC_Os01g67490		Present
LOC_Os01g68030		Present
LOC_Os07g16120		Present
LOC_Os03g63020		Present
LOC_Os01g68160		Present
LOC_Os05g32200		Present
LOC_Os10g25080		Present
LOC_Os02g39340		Present
LOC_Os01g28730		Present
LOC_Os02g39530		Present
LOC_Os04g48050		Present
LOC_Os06g27600		Present
LOC_Os03g64310		Present
LOC_Os09g13910		Present
LOC_Os12g29530		Present
LOC_Os03g21240		Present
LOC_Os08g15204		Present
LOC_Os09g14120		Present
LOC_Os03g21510		Present
LOC_Os03g21560		Present
LOC_Os09g14550		Present
LOC_Os01g70500		Present
LOC_Os11g34850		Present
LOC_Os06g29080		Present
LOC_Os07g19060		Present
LOC_Os01g32500		Present
LOC_Os06g29160		Present
LOC_Os12g30540		Present
LOC_Os06g29920		Present
LOC_Os04g50176		Present
LOC_Os08g17400		Present
LOC_Os04g51340		Present
LOC_Os09g17360		Present
LOC_Os10g30910		Present
LOC_Os01g34790		Present
LOC_Os04g51440		Present
LOC_Os06g31250		Present
LOC_Os05g37400		Present
LOC_Os11g37530		Present
LOC_Os08g19960		Present
LOC_Os07g24310		Present
LOC_Os04g05120		Present
LOC_Os07g24590		Present
LOC_Os01g36430		Present
LOC_Os08g20720		Present
LOC_Os01g74280		Present
LOC_Os01g36620		Present
LOC_Os12g34510		Present	Present
LOC_Os03g26630		Present
LOC_Os09g20430		Present
LOC_Os09g20460		Present
LOC_Os02g01170		Present
LOC_Os02g45410		Present
LOC_Os03g27440		Present
LOC_Os03g27460		Present
LOC_Os05g41070		Present
LOC_Os03g28920		Present
LOC_Os12g36760		Present
LOC_Os05g41240		Present
LOC_Os02g02580		Present
LOC_Os02g47180		Present
LOC_Os02g47210		Present
LOC_Os07g28090		Present
LOC_Os03g29250		Present
LOC_Os04g54564		Present
LOC_Os03g29400		Present
LOC_Os01g39110		Present
LOC_Os01g39250		Present
LOC_Os01g39270		Present
LOC_Os12g37560		Present
LOC_Os08g24182		Present
LOC_Os01g39730		Present
LOC_Os03g30110		Present
LOC_Os09g24590		Present
LOC_Os02g03760		Present
LOC_Os06g37530		Present
LOC_Os03g30519		Present
LOC_Os02g48110		Present
LOC_Os04g55800		Present
LOC_Os02g04325		Present
LOC_Os04g11490		Present
LOC_Os03g31390		Present
LOC_Os09g25934		Present
LOC_Os03g31570		Present
LOC_Os04g56920		Present
LOC_Os10g37830		Present
LOC_Os08g26880		Present
LOC_Os10g38630		Present
LOC_Os11g44390		Present
LOC_Os07g32790		Present
LOC_Os06g41010		Present
LOC_Os06g41290		Present
LOC_Os08g29500		Present
LOC_Os01g44110		Present
LOC_Os02g07480		Present
LOC_Os02g07760		Present
LOC_Os10g41200		Present
LOC_Os02g52490		Present
LOC_Os08g31240		Present
LOC_Os08g31440		Present
LOC_Os08g31470		Present
LOC_Os07g35340		Present
LOC_Os05g49230		Present
LOC_Os02g10160		Present
LOC_Os05g50190		Present
LOC_Os02g10810		Present
LOC_Os05g04340		Present
LOC_Os10g43075		Present
LOC_Os08g45210		Present	Present
LOC_Os07g16700		Present
LOC_Os11g47130		Present
LOC_Os02g57610		Present
LOC_Os02g19680		Present
LOC_Os05g13500		Present
LOC_Os08g44810		Present
LOC_Os01g13350		Present
LOC_Os04g39100		Present
LOC_Os12g19170		Present
LOC_Os06g17390		Present
LOC_Os07g10620		Present
LOC_Os01g63880		Present
LOC_Os09g09350		Present
LOC_Os01g66890		Present
LOC_Os04g47410		Present
LOC_Os05g33390		Present
LOC_Os05g38520		Present
LOC_Os09g23894		Present
LOC_Os04g13630		Present
LOC_Os07g32900		Present
LOC_Os12g40790		Present
LOC_Os05g48270		Present
LOC_Os05g16970		Present
LOC_Os09g10240		Present
LOC_Os06g28510		Present
LOC_Os07g24100		Present
LOC_Os07g39850		Present
LOC_Os04g46460		Present
LOC_Os01g47220		Present
LOC_Os07g38260		Present
LOC_Os03g40520		Present
LOC_Os06g44500		Present
LOC_Os01g47530		Present
LOC_Os01g47960		Present
LOC_Os11g02300		Present
LOC_Os05g51910		Present
LOC_Os05g51950		Present
LOC_Os05g52000		Present
LOC_Os02g15070		Present
LOC_Os06g45980		Present
LOC_Os02g56980		Present
LOC_Os05g07070		Present
LOC_Os07g40020		Present
LOC_Os08g35020		Present
LOC_Os07g41090		Present
LOC_Os04g24998		Present
LOC_Os06g02420		Present
LOC_Os06g02960		Present
LOC_Os06g03280		Present
LOC_Os06g48040		Present
LOC_Os06g03600		Present
LOC_Os02g17820		Present
LOC_Os12g05420		Present
LOC_Os06g48410		Present
LOC_Os06g48420		Present
LOC_Os12g05590		Present
LOC_Os06g48610		Present
LOC_Os06g48880		Present
LOC_Os06g49130		Present
LOC_Os09g39190		Present
LOC_Os03g46330		Present
LOC_Os03g02190		Present
LOC_Os02g20080		Present
LOC_Os08g39250		Present
LOC_Os01g06710		Present
LOC_Os02g20240		Present
LOC_Os10g01008		Present
LOC_Os12g07700		Present
LOC_Os03g47840		Present
LOC_Os01g07130		Present
LOC_Os03g47980		Present
LOC_Os01g07530		Present
LOC_Os07g45820		Present
LOC_Os10g03220		Present
LOC_Os04g31984		Present
LOC_Os08g42160		Present
LOC_Os02g24640		Present
LOC_Os03g04980		Present
LOC_Os11g10610		Present
LOC_Os05g16880		Present
LOC_Os07g48000		Present
LOC_Os05g17130		Present
LOC_Os01g10520		Present
LOC_Os01g10530		Present
LOC_Os03g51260		Present
LOC_Os05g17450		Present
LOC_Os05g17500		Present
LOC_Os01g10930		Present
LOC_Os07g48520		Present
LOC_Os07g03860		Present
LOC_Os07g49500		Present
LOC_Os10g10660		Present
LOC_Os05g19810		Present
LOC_Os03g53250		Present
LOC_Os05g19890		Present
LOC_Os08g01240		Present
LOC_Os01g61010		Present
LOC_Os09g01200		Present
LOC_Os04g38150		Present
LOC_Os04g38330		Present	Present
LOC_Os05g20690		Present
LOC_Os03g08290		Present
LOC_Os06g13430		Present
LOC_Os08g02990		Present
LOC_Os09g03040		Present
LOC_Os02g31874		Present
LOC_Os06g15070		Present
LOC_Os06g15530		Present
LOC_Os06g15950		Present
LOC_Os11g19350		Present
LOC_Os05g25370		Present
LOC_Os09g06300		Present
LOC_Os05g25840		Present
LOC_Os03g58040		Present
LOC_Os04g42330		Present
LOC_Os03g12600		Present
LOC_Os02g35130		Present
LOC_Os06g19330		Present
LOC_Os07g12590		Present
LOC_Os02g35840		Present
LOC_Os01g22300		Present
LOC_Os02g37030		Present
LOC_Os05g30250		Present
LOC_Os02g37590		Present
LOC_Os05g30280		Present
LOC_Os12g26180		Present
LOC_Os01g23160		Present
LOC_Os01g23210		Present
LOC_Os08g10320		Present
LOC_Os10g24320		Present
LOC_Os08g11010		Present
LOC_Os08g11280		Present
LOC_Os10g25487		Present
LOC_Os12g28430		Present
LOC_Os12g28670		Present
LOC_Os09g14310		Present
LOC_Os10g28200		Present
LOC_Os10g28420		Present
LOC_Os12g30240		Present
LOC_Os12g30600		Present
LOC_Os12g30890		Present
LOC_Os04g49520		Present
LOC_Os03g19480		Present
LOC_Os01g29210		Present
LOC_Os04g50140		Present
LOC_Os06g29460		Present
LOC_Os09g17250		Present
LOC_Os05g37150		Present
LOC_Os04g02754		Present
LOC_Os09g17870		Present
LOC_Os05g37500		Present
LOC_Os11g34510		Present
LOC_Os01g32184		Present
LOC_Os01g74320		Present
LOC_Os01g32280		Present
LOC_Os04g51840		Present
LOC_Os07g24250		Present
LOC_Os07g24620		Present
LOC_Os02g01290		Present
LOC_Os12g35150		Present
LOC_Os04g04860		Present
LOC_Os02g01840		Present
LOC_Os04g05140		Present
LOC_Os02g01970		Present
LOC_Os06g33330		Present
LOC_Os04g05270		Present
LOC_Os02g02540		Present
LOC_Os01g34890		Present
LOC_Os05g40220		Present
LOC_Os10g34960		Present
LOC_Os01g35360		Present
LOC_Os04g06390		Present
LOC_Os11g37890		Present
LOC_Os03g23960		Present
LOC_Os04g06660		Present
LOC_Os08g21030		Present
LOC_Os04g07480		Present
LOC_Os06g36620		Present
LOC_Os02g05170		Present
LOC_Os02g05180		Present
LOC_Os01g38010		Present
LOC_Os07g30170		Present
LOC_Os06g37935		Present
LOC_Os02g06050		Present
LOC_Os05g45580		Present
LOC_Os05g45830		Present
LOC_Os08g24970		Present
LOC_Os02g50799		Present
LOC_Os02g50810		Present
LOC_Os11g43090		Present
LOC_Os11g43100		Present
LOC_Os04g13330		Present
LOC_Os04g13730		Present
LOC_Os07g33450		Present
LOC_Os10g41020		Present
LOC_Os06g41360		Present
LOC_Os08g28319		Present
LOC_Os07g34480		Present
LOC_Os04g59510		Present
LOC_Os07g35440		Present
LOC_Os03g33340		Present
LOC_Os08g30770		Present
LOC_Os09g32270		Present
LOC_Os03g35670		Present
LOC_Os03g36000		Present
LOC_Os02g12794		Present
LOC_Os02g12800		Present
LOC_Os04g19040		Present
LOC_Os03g37320		Present
LOC_Os04g20054		Present
LOC_Os04g20280		Present
LOC_Os05g04470		Present
LOC_Os05g05260		Present
LOC_Os11g10370		Present
LOC_Os06g30430		Present
LOC_Os10g30826		Present
LOC_Os07g29060		Present
LOC_Os12g01900		Present
LOC_Os02g56170		Present
LOC_Os09g34990		Present
LOC_Os02g56520		Present
LOC_Os02g56740		Present
LOC_Os06g01490		Present
LOC_Os07g42430		Present
LOC_Os07g42440		Present
LOC_Os03g46060		Present
LOC_Os12g06530		Present
LOC_Os01g53070		Present
LOC_Os03g47460		Present
LOC_Os02g19924		Present	Present
LOC_Os06g06310		Present
LOC_Os01g54515		Present
LOC_Os01g54910		Present
LOC_Os03g48930		Present	Present
LOC_Os07g46450		Present
LOC_Os01g08700		Present
LOC_Os01g08750		Present
LOC_Os08g40890		Present
LOC_Os03g05030		Present
LOC_Os11g12360		Present
LOC_Os01g10430		Present
LOC_Os06g11110		Present
LOC_Os07g05610		Present
LOC_Os10g09790		Present
LOC_Os01g14090		Present
LOC_Os06g13390		Present
LOC_Os01g62480		Present
LOC_Os03g11050		Present
LOC_Os07g08950		Present
LOC_Os06g14730		Present
LOC_Os04g40400		Present
LOC_Os11g23050		Present
LOC_Os02g34500		Present
LOC_Os02g35160		Present
LOC_Os06g19740		Present
LOC_Os07g13534		Present
LOC_Os01g22660		Present
LOC_Os03g61230		Present
LOC_Os12g25170		Present
LOC_Os10g21910		Present
LOC_Os03g62610		Present
LOC_Os09g10710		Present
LOC_Os12g27210		Present
LOC_Os03g64290		Present
LOC_Os12g28830		Present
LOC_Os08g14180		Present
LOC_Os02g41590		Present
LOC_Os07g22470		Present
LOC_Os06g29020		Present
LOC_Os11g40640		Present
LOC_Os12g36100		Present
LOC_Os05g40160		Present
LOC_Os11g41540		Present
LOC_Os05g42370		Present
LOC_Os02g49270		Present
LOC_Os11g45980		Present
LOC_Os01g39385		Present
LOC_Os11g47445		Present
LOC_Os04g58100		Present
LOC_Os05g47970		Present
LOC_Os01g45190		Present
LOC_Os01g51800		Present
LOC_Os03g51230		Present
LOC_Os01g10504		Present
LOC_Os02g26984		Present
LOC_Os06g27800		Present
LOC_Os07g22930		Present
LOC_Os02g40410		Present
LOC_Os07g23340		Present
LOC_Os02g42200		Present
LOC_Os12g32640		Present
LOC_Os07g28260		Present
LOC_Os02g14550		Present
LOC_Os05g06640		Present
LOC_Os12g02450		Present
LOC_Os06g45880		Present
LOC_Os01g02250		Present
LOC_Os01g02440		Present
LOC_Os01g02690		Present
LOC_Os01g02740		Present
LOC_Os03g44660		Present
LOC_Os07g42030		Present
LOC_Os01g51980		Present
LOC_Os01g52010		Present
LOC_Os03g47230		Present
LOC_Os01g05940		Present
LOC_Os01g06050		Present
LOC_Os09g39960		Present
LOC_Os10g01660		Present
LOC_Os06g51180		Present
LOC_Os06g51240		Present
LOC_Os12g09089		Present
LOC_Os02g21650		Present
LOC_Os10g04090		Present
LOC_Os07g01340		Present
LOC_Os05g16200		Present
LOC_Os01g09510		Present
LOC_Os03g51270		Present
LOC_Os04g34850		Present
LOC_Os02g26270		Present
LOC_Os03g52670		Present
LOC_Os08g44050		Present
LOC_Os01g12540		Present
LOC_Os03g52794		Present
LOC_Os05g19350		Present
LOC_Os03g52860		Present
LOC_Os05g19720		Present
LOC_Os11g12730		Present
LOC_Os04g39070		Present
LOC_Os07g06590		Present
LOC_Os03g54150		Present
LOC_Os01g14220		Present
LOC_Os03g54840		Present
LOC_Os09g02890		Present
LOC_Os02g30240		Present
LOC_Os03g10680		Present
LOC_Os05g24050		Present
LOC_Os02g30940		Present
LOC_Os11g18044		Present
LOC_Os11g18110		Present
LOC_Os09g04240		Present
LOC_Os01g16690		Present
LOC_Os09g06320		Present
LOC_Os06g16660		Present
LOC_Os05g25960		Present
LOC_Os03g58090		Present
LOC_Os03g58120		Present	Present
LOC_Os11g20610		Present
LOC_Os10g17260		Present
LOC_Os05g27690		Present
LOC_Os09g08180		Present
LOC_Os01g21070		Present
LOC_Os10g19960		Present
LOC_Os06g19980		Present
LOC_Os03g15580		Present
LOC_Os03g15800		Present
LOC_Os05g30860		Present
LOC_Os10g22130		Present
LOC_Os07g16900		Present
LOC_Os08g11300		Present
LOC_Os06g23274		Present
LOC_Os03g17560		Present
LOC_Os01g68589		Present
LOC_Os11g29790		Present
LOC_Os06g24440		Present
LOC_Os10g24720		Present
LOC_Os10g25110		Present
LOC_Os03g18390		Present
LOC_Os08g13300		Present
LOC_Os02g40784		Present
LOC_Os07g20670		Present
LOC_Os03g19410		Present
LOC_Os08g14410		Present
LOC_Os07g22720		Present
LOC_Os12g30290		Present
LOC_Os10g28770		Present
LOC_Os07g23510		Present
LOC_Os10g30580		Present
LOC_Os12g32760		Present	Present
LOC_Os11g35580		Present
LOC_Os01g33684		Present
LOC_Os06g32650		Present
LOC_Os06g33050		Present
LOC_Os12g35360		Present
LOC_Os02g01800		Present
LOC_Os11g38300		Present
LOC_Os07g31100		Present
LOC_Os02g02490		Present
LOC_Os10g35400		Present
LOC_Os05g44786		Present
LOC_Os02g49670		Present
LOC_Os11g41190		Present
LOC_Os04g13120		Present
LOC_Os12g39870		Present
LOC_Os06g39820		Present
LOC_Os02g05940		Present
LOC_Os08g27630		Present
LOC_Os12g41300		Present
LOC_Os10g40460		Present
LOC_Os10g40470		Present
LOC_Os11g44830		Present
LOC_Os05g02090		Present
LOC_Os01g43940		Present
LOC_Os03g37610		Present
LOC_Os12g44360		Present
LOC_Os02g11000		Present
LOC_Os08g32840		Present
LOC_Os02g11980		Present
LOC_Os02g12010		Present
LOC_Os02g12030		Present
LOC_Os11g08820			Present
LOC_Os01g55830			Present
LOC_Os09g39550			Present
LOC_Os04g52870			Present
LOC_Os01g15770			Present
LOC_Os04g03796			Present
LOC_Os04g33990			Present
LOC_Os10g14920			Present
LOC_Os12g42980			Present
LOC_Os02g49460			Present
LOC_Os01g72890			Present
LOC_Os09g29390			Present
LOC_Os01g01312			Present
LOC_Os03g45220			Present
LOC_Os09g38772			Present
LOC_Os12g32986			Present
LOC_Os04g53190			Present
LOC_Os07g10150			Present
LOC_Os01g59440			Present
LOC_Os05g50624			Present
LOC_Os11g14170			Present
LOC_Os01g11430			Present
LOC_Os12g29520			Present
LOC_Os05g01270			Present
LOC_Os03g59280			Present
LOC_Os12g37650			Present
LOC_Os04g47870			Present
LOC_Os01g63180			Present
LOC_Os07g39620			Present
LOC_Os05g11330			Present
LOC_Os03g03670			Present
LOC_Os01g71350			Present
LOC_Os02g09820			Present
LOC_Os11g43900			Present
LOC_Os03g07430			Present
LOC_Os02g01030			Present
LOC_Os02g10390			Present
LOC_Os05g20840			Present
LOC_Os02g25180			Present
LOC_Os07g08070			Present
LOC_Os03g15530			Present
LOC_Os03g27010			Present
LOC_Os04g43050			Present
LOC_Os03g15050			Present
LOC_Os08g33710			Present
LOC_Os01g13800			Present
LOC_Os09g32800			Present
LOC_Os03g54220			Present
LOC_Os04g33860			Present
LOC_Os09g39180			Present
LOC_Os03g28410			Present
LOC_Os02g20040			Present
LOC_Os06g48240			Present
LOC_Os01g62130			Present
LOC_Os03g19600			Present
LOC_Os05g41250			Present
LOC_Os07g01760			Present
LOC_Os07g12900			Present
LOC_Os07g47700			Present
LOC_Os05g41780			Present
LOC_Os09g03990			Present
LOC_Os08g03002			Present
LOC_Os09g36770			Present
LOC_Os01g36950			Present
LOC_Os03g22110			Present
LOC_Os03g56480			Present
LOC_Os05g25560			Present
LOC_Os07g11440			Present
LOC_Os07g27810			Present
LOC_Os11g32610			Present
LOC_Os09g24190			Present
LOC_Os01g73310			Present
LOC_Os03g47720			Present
LOC_Os11g15230			Present
LOC_Os03g22200			Present
LOC_Os04g38410			Present
LOC_Os05g03120			Present
LOC_Os05g35290			Present
LOC_Os02g49050			Present
LOC_Os01g15020			Present
LOC_Os07g46670			Present
LOC_Os05g04700			Present
LOC_Os05g12260			Present
LOC_Os06g12600			Present
LOC_Os02g24190			Present
LOC_Os01g56790			Present
LOC_Os02g40880			Present
LOC_Os03g05570			Present
LOC_Os03g08360			Present
LOC_Os10g35850			Present
LOC_Os06g19990			Present
LOC_Os02g02870			Present
LOC_Os04g51710			Present
LOC_Os05g23610			Present
LOC_Os05g41210			Present
LOC_Os07g14090			Present
LOC_Os07g36410			Present
LOC_Os09g12570			Present
LOC_Os09g23370			Present
LOC_Os02g45070			Present
LOC_Os01g53450			Present
LOC_Os02g14440			Present
LOC_Os01g18210			Present
LOC_Os03g58470			Present
LOC_Os07g48200			Present
LOC_Os04g43760			Present
LOC_Os12g22284			Present
LOC_Os03g18910			Present
LOC_Os09g14700			Present
LOC_Os05g13440			Present
LOC_Os06g21380			Present
LOC_Os08g02700			Present
LOC_Os05g45730			Present
LOC_Os06g31220			Present
LOC_Os07g38170			Present
LOC_Os10g33800			Present
LOC_Os04g39140			Present
LOC_Os07g28910			Present
LOC_Os08g02540			Present
LOC_Os02g56360			Present
LOC_Os10g42320			Present
LOC_Os11g04880			Present
LOC_Os06g11135			Present
LOC_Os10g33460			Present

## Sheet: 4E
Supplementary Table 4E: Target genes (mRNA) matched with drought inventory RiceMetaSys
LOC_Os02g53860
LOC_Os10g08022
LOC_Os09g02700
LOC_Os03g29240
LOC_Os12g10740
LOC_Os03g21380
LOC_Os02g01590
LOC_Os03g03724
LOC_Os08g42640
LOC_Os06g37150
LOC_Os09g36600
LOC_Os01g52214
LOC_Os04g55240
LOC_Os08g37660
LOC_Os04g31710
LOC_Os10g07229
LOC_Os08g02420
LOC_Os05g23350
LOC_Os03g58010
LOC_Os12g19530
LOC_Os04g53990
LOC_Os06g39960
LOC_Os09g30030
LOC_Os05g49940
LOC_Os02g42330
LOC_Os01g01120
LOC_Os11g04520
LOC_Os03g52840
LOC_Os07g08430
LOC_Os01g64820
LOC_Os03g63950
LOC_Os04g02880
LOC_Os04g51400
LOC_Os12g44340
LOC_Os05g48200
LOC_Os01g48446
LOC_Os03g55030
LOC_Os01g20910
LOC_Os02g39920
LOC_Os05g40740
LOC_Os08g37670
LOC_Os03g50160
LOC_Os06g11490
LOC_Os03g15340
LOC_Os03g63390
LOC_Os02g43660
LOC_Os02g08150
LOC_Os02g56480
LOC_Os01g03520
LOC_Os06g49010
LOC_Os03g49710
LOC_Os12g12880
LOC_Os12g15470
LOC_Os05g20620
LOC_Os12g16350
LOC_Os01g21960
LOC_Os10g21810
LOC_Os01g69830
LOC_Os09g26880
LOC_Os02g03960
LOC_Os02g04450
LOC_Os07g32170
LOC_Os02g07820
LOC_Os09g32330
LOC_Os02g55890
LOC_Os05g41010
LOC_Os12g42420
LOC_Os01g47262
LOC_Os01g47540
LOC_Os09g33930
LOC_Os06g45090
LOC_Os02g14130
LOC_Os06g45370
LOC_Os07g39310
LOC_Os09g35680
LOC_Os06g46060
LOC_Os03g43650
LOC_Os08g36150
LOC_Os03g01360
LOC_Os01g51700
LOC_Os03g01910
LOC_Os04g27950
LOC_Os01g05790
LOC_Os11g06420
LOC_Os11g06910
LOC_Os03g47740
LOC_Os04g30420
LOC_Os05g13330
LOC_Os06g50370
LOC_Os01g54480
LOC_Os03g48970
LOC_Os03g49210
LOC_Os06g07120
LOC_Os04g32340
LOC_Os01g55360
LOC_Os01g09120
LOC_Os11g10480
LOC_Os01g09640
LOC_Os01g56800
LOC_Os03g51640
LOC_Os03g51650
LOC_Os07g48370
LOC_Os04g35560
LOC_Os04g37710
LOC_Os07g49520
LOC_Os03g53670
LOC_Os03g08430
LOC_Os08g01850
LOC_Os04g39060
LOC_Os03g55070
LOC_Os03g55450
LOC_Os04g39560
LOC_Os07g07130
LOC_Os05g22920
LOC_Os06g14324
LOC_Os01g61880
LOC_Os02g30900
LOC_Os03g12030
LOC_Os07g08210
LOC_Os04g40700
LOC_Os03g12350
LOC_Os01g17390
LOC_Os04g41700
LOC_Os03g13600
LOC_Os01g18850
LOC_Os01g63620
LOC_Os02g33710
LOC_Os03g14890
LOC_Os08g07600
LOC_Os02g34560
LOC_Os01g22630
LOC_Os01g65410
LOC_Os10g20510
LOC_Os08g09350
LOC_Os03g61220
LOC_Os03g17020
LOC_Os01g25540
LOC_Os11g29900
LOC_Os02g37880
LOC_Os01g67490
LOC_Os03g63020
LOC_Os01g27730
LOC_Os02g39340
LOC_Os03g63770
LOC_Os02g39530
LOC_Os04g48050
LOC_Os03g64310
LOC_Os03g21510
LOC_Os03g21560
LOC_Os11g34850
LOC_Os06g29080
LOC_Os07g19060
LOC_Os03g22259
LOC_Os02g42320
LOC_Os03g22770
LOC_Os04g50176
LOC_Os08g17400
LOC_Os04g51340
LOC_Os10g30910
LOC_Os01g34790
LOC_Os04g51440
LOC_Os02g43740
LOC_Os02g43850
LOC_Os01g74280
LOC_Os12g34510
LOC_Os04g52950
LOC_Os08g23130
LOC_Os12g36760
LOC_Os04g54564
LOC_Os01g39250
LOC_Os01g39270
LOC_Os08g23790
LOC_Os09g24590
LOC_Os02g03760
LOC_Os02g48110
LOC_Os04g55800
LOC_Os10g36950
LOC_Os09g25934
LOC_Os03g31570
LOC_Os10g37830
LOC_Os08g26880
LOC_Os06g40580
LOC_Os06g41010
LOC_Os08g29615
LOC_Os01g44110
LOC_Os07g34030
LOC_Os02g07480
LOC_Os02g07760
LOC_Os02g07840
LOC_Os02g52490
LOC_Os05g48810
LOC_Os05g49230
LOC_Os05g50190
LOC_Os02g10810
LOC_Os05g50560
LOC_Os02g12870
LOC_Os01g40570
LOC_Os03g44780
LOC_Os03g03450
LOC_Os08g44810
LOC_Os08g05640
LOC_Os01g18640
LOC_Os02g35870
LOC_Os04g47410
LOC_Os05g33390
LOC_Os01g72000
LOC_Os02g08220
LOC_Os05g48270
LOC_Os02g53770
LOC_Os04g55230
LOC_Os05g45350
LOC_Os01g06550
LOC_Os01g47070
LOC_Os01g15770
LOC_Os04g33990
LOC_Os10g14920
LOC_Os12g42980
LOC_Os09g29390
LOC_Os06g11310
LOC_Os09g38772
LOC_Os12g32986
LOC_Os04g53190
LOC_Os07g10150
LOC_Os12g16410
LOC_Os01g59440
LOC_Os03g41612
LOC_Os12g29520
LOC_Os05g01270
LOC_Os12g37650
LOC_Os04g47870
LOC_Os03g48930
LOC_Os07g39620
LOC_Os05g11330
LOC_Os03g03670
LOC_Os01g71350
LOC_Os02g09820
LOC_Os05g48630
LOC_Os03g07430
LOC_Os02g10390
LOC_Os07g08070
LOC_Os03g15530
LOC_Os03g27010
LOC_Os03g15050
LOC_Os07g26480
LOC_Os08g33710
LOC_Os01g13800
LOC_Os04g33860
LOC_Os09g39180
LOC_Os03g19600
LOC_Os07g01760
LOC_Os07g47700
LOC_Os05g41780
LOC_Os05g37910
LOC_Os09g36770
LOC_Os01g36950
LOC_Os07g27810
LOC_Os09g24190
LOC_Os04g38410
LOC_Os02g49050
LOC_Os01g15020
LOC_Os03g29260
LOC_Os03g31510
LOC_Os05g04700
LOC_Os05g12260
LOC_Os06g12600
LOC_Os02g19924
LOC_Os02g40880
LOC_Os03g05570
LOC_Os03g08360
LOC_Os06g19990
LOC_Os07g36410
LOC_Os09g23370
LOC_Os02g45070
LOC_Os02g14440
LOC_Os01g18210
LOC_Os03g58470
LOC_Os04g43760
LOC_Os03g18910
LOC_Os06g21380
LOC_Os08g02700
LOC_Os05g45730
LOC_Os06g31220
LOC_Os07g38170
LOC_Os10g33800
LOC_Os04g39140
LOC_Os08g02540
LOC_Os10g42320
LOC_Os11g04880
LOC_Os12g32760
LOC_Os03g25330
LOC_Os01g40820
LOC_Os05g48010
LOC_Os12g39120
LOC_Os05g25194
LOC_Os06g46560
LOC_Os04g45580
LOC_Os01g74610
LOC_Os01g41565
LOC_Os03g48180
LOC_Os02g03700
LOC_Os05g34000
LOC_Os01g69920
LOC_Os04g45800
LOC_Os12g41820
LOC_Os03g46920
LOC_Os09g25850
LOC_Os06g49700
LOC_Os03g02840
LOC_Os01g65920
LOC_Os02g14760
LOC_Os08g44520
LOC_Os01g61170
LOC_Os04g56140
LOC_Os04g45000
LOC_Os12g05830
LOC_Os05g42010
LOC_Os04g55940
LOC_Os03g53100
LOC_Os10g01470
LOC_Os12g29570
LOC_Os12g33100
LOC_Os07g37610
LOC_Os03g59350
LOC_Os09g33800
LOC_Os01g17150
LOC_Os04g36760
LOC_Os07g49280
LOC_Os03g62340
LOC_Os03g13460
LOC_Os06g18670
LOC_Os05g33630
LOC_Os04g33030
LOC_Os06g20320
LOC_Os02g45520
LOC_Os10g42196
LOC_Os03g53230
LOC_Os10g29620
LOC_Os05g48500
LOC_Os03g03830
LOC_Os02g55560
LOC_Os03g09100
LOC_Os03g11480
LOC_Os07g47270
LOC_Os02g03470
LOC_Os06g47530
LOC_Os06g48640
LOC_Os09g34890
LOC_Os06g30950
LOC_Os03g25440
LOC_Os07g09720
LOC_Os08g40500
LOC_Os01g54530
LOC_Os06g28820
LOC_Os09g37910
LOC_Os06g27760
LOC_Os04g17100
LOC_Os01g66970
LOC_Os09g30478
LOC_Os02g40830
LOC_Os06g43430
LOC_Os04g02050
LOC_Os01g39330
LOC_Os04g58120
LOC_Os07g15370
LOC_Os02g27480
LOC_Os02g12650
LOC_Os01g35050
LOC_Os02g49820
LOC_Os03g62790
LOC_Os12g07720
LOC_Os04g46620
LOC_Os03g12000
LOC_Os06g45710
LOC_Os04g40090
LOC_Os09g31170
LOC_Os04g44920
LOC_Os04g51630
LOC_Os08g35710
LOC_Os01g59160
LOC_Os08g06200
LOC_Os07g12160
LOC_Os02g29480
LOC_Os01g37825
LOC_Os09g27850
LOC_Os05g45400
LOC_Os01g74180
LOC_Os06g07070
LOC_Os01g17396
LOC_Os04g52780
LOC_Os04g52090
LOC_Os07g05190
LOC_Os09g30350
LOC_Os01g01160
LOC_Os06g43660
LOC_Os05g12640
LOC_Os07g44770
LOC_Os10g39440
LOC_Os12g43700
LOC_Os05g12400
LOC_Os04g31120
LOC_Os02g30730
LOC_Os05g03174
LOC_Os02g08364
LOC_Os09g19734
LOC_Os07g01820
LOC_Os03g58970
LOC_Os01g68790
LOC_Os12g41950
LOC_Os01g72230
LOC_Os10g37760
LOC_Os12g40520
LOC_Os03g38740
LOC_Os09g35810
LOC_Os09g31486
LOC_Os07g25440
LOC_Os04g59494
LOC_Os02g45930
LOC_Os07g39850
LOC_Os07g38260
LOC_Os06g44500
LOC_Os01g47530
LOC_Os11g02300
LOC_Os05g07070
LOC_Os06g02420
LOC_Os06g48040
LOC_Os12g05420
LOC_Os06g48880
LOC_Os03g46330
LOC_Os12g07700
LOC_Os01g07530
LOC_Os03g04980
LOC_Os01g61010
LOC_Os02g31874
LOC_Os05g25840
LOC_Os04g42330
LOC_Os02g35130
LOC_Os02g37030
LOC_Os02g37590
LOC_Os10g28200
LOC_Os03g19480
LOC_Os05g37150
LOC_Os04g02754
LOC_Os01g32184
LOC_Os01g74320
LOC_Os01g32280
LOC_Os02g01290
LOC_Os06g33330
LOC_Os01g34890
LOC_Os05g40220
LOC_Os07g30170
LOC_Os05g45830
LOC_Os06g41360
LOC_Os02g12794
LOC_Os02g12800
LOC_Os04g20280
LOC_Os05g05260
LOC_Os02g56170
LOC_Os07g42440
LOC_Os03g46060
LOC_Os01g54910
LOC_Os01g08700
LOC_Os01g08750
LOC_Os01g10430
LOC_Os01g62480
LOC_Os07g08950
LOC_Os02g35160
LOC_Os12g25170
LOC_Os10g21910
LOC_Os03g62610
LOC_Os02g41590
LOC_Os04g58100
LOC_Os07g22930
LOC_Os02g42200
LOC_Os01g51980
LOC_Os01g52010
LOC_Os09g39960
LOC_Os06g51240
LOC_Os03g52670
LOC_Os03g52794
LOC_Os07g06590
LOC_Os02g30240
LOC_Os10g17260
LOC_Os01g21070
LOC_Os06g23274
LOC_Os01g68589
LOC_Os10g30580
LOC_Os01g33684
LOC_Os12g44360
LOC_Os02g11000

## Sheet: 4F
Supplementary Table4F: Target genes (mRNA) present in multiple degradome library	* "Blank area" means Absent in datasets and "Present" means target detected the corresponding datasets
miRNA Name	Target Gene	Frequency	SRR032097	SRR032098	SRR034102	SRR039716	SRR039717	SRR039718	SRR039719	SRR039720	SRR521269	SRR7706267	SRR7706268	SRR7706269	SRR7706270
chr01_6028IR20S10A	LOC_Os12g16220	3		Present								Present	Present
	LOC_Os12g16410	3			Present		Present		Present
	LOC_Os05g48630	2												Present	Present
	LOC_Os01g15020	2				Present			Present
chr04_25735S14AStr	LOC_Os01g55830	2		Present				Present
	LOC_Os03g48930	2								Present		Present
	LOC_Os03g29260	2				Present	Present
chr12_38018S7AVan	LOC_Os01g59440	2			Present		Present
	LOC_Os01g59440	3				Present	Present	Present
chr12_39994IR20S10A	LOC_Os01g5g04700	3				Present		Present		Present
osa-miR156k	LOC_Os11g30370	5		Present			Present	Present	Present	Present
	LOC_Os02g04680	9		Present	Present	Present	Present	Present	Present	Present		Present		Present
	LOC_Os06g45310	8		Present		Present	Present	Present	Present	Present			Present	Present
	LOC_Os01g69830	8			Present	Present	Present	Present	Present	Present		Present	Present
	LOC_Os06g49010	3			Present	Present					Present
	LOC_Os07g32170	6			Present	Present	Present	Present	Present	Present
	LOC_Os08g39890	5			Present	Present						Present		Present	Present
	LOC_Os09g31438	3										Present		Present	Present
	LOC_Os02g07780	5					Present	Present	Present	Present	Present
osa-miR159f	LOC_Os01g59660	11		Present	Present	Present	Present	Present	Present	Present	Present	Present		Present	Present
	LOC_Os01g40330	7		Present	Present	Present	Present	Present	Present	Present
osa-miR2919	LOC_Os01g15770	6		Present		Present	Present	Present	Present	Present
	LOC_Os04g03796	4		Present			Present		Present	Present
	LOC_Os04g33990	5		Present		Present	Present		Present	Present
	LOC_Os10g14920	7	Present	Present	Present		Present	Present	Present	Present
	LOC_Os12g34510	2		Present		Present
	LOC_Os06g12600	4				Present	Present		Present	Present
	LOC_Os11g43970	2				Present			Present
	LOC_Os04g51710	2					Present		Present
	LOC_Os05g23610	4					Present	Present	Present	Present
	LOC_Os07g14090	2					Present			Present
	LOC_Os07g36410	4					Present	Present	Present	Present
	LOC_Os09g12570	4					Present	Present	Present	Present
osa-miR396a-3p	LOC_Os01g72890	7		Present			Present	Present	Present	Present	Present	Present
osa-miR3979-3p	LOC_Os03g54220	3									Present		Present	Present
	LOC_Os04g33860	3							Present				Present	Present
	LOC_Os09g39180	3						Present					Present	Present
osa-miR408-3p	LOC_Os06g11490	6		Present		Present	Present	Present	Present	Present
	LOC_Os08g37670	8	Present	Present	Present	Present	Present	Present	Present	Present
	LOC_Os03g28410	2											Present	Present
osa-miR528-5p	LOC_Os06g11310	3		Present	Present			Present
	LOC_Os06g37150	7	Present	Present	Present	Present		Present	Present	Present
	LOC_Os06g06050	5			Present	Present		Present	Present	Present
	LOC_Os08g42640	3			Present				Present	Present
	LOC_Os07g38290	2				Present	Present
osa-miR530-5p	LOC_Os02g14990	3	Present	Present					Present
	LOC_Os02g24190	2				Present	Present
osa-miR5791	LOC_Os03g45220	4		Present								Present	Present		Present
	LOC_Os01g56790	2				Present	Present
osa-miR168a-5p	LOC_Os02g58490	5			Present		Present	Present	Present	Present
	LOC_Os04g47870	5			Present		Present	Present	Present	Present
	LOC_Os02g45070	3					Present	Present	Present
							Present	Present	Present
osa-miR531b	LOC_Os04g53190	3	Present	Present				Present
	LOC_Os07g10150	4	Present		Present		Present	Present
	LOC_Os02g40880	5			Present	Present	Present	Present	Present
	LOC_Os03g08360	5			Present	Present	Present	Present	Present
osa-miR820a	LOC_Os03g02010	4		Present			Present	Present	Present
