# Supplementary material for: Integration of miRNA dynamics and drought tolerant QTLs in rice reveals the role of miR2919 in drought stress response
Source: BMC Genomics. 2023 Sep 6;24:526. doi: 10.1186/s12864-023-09609-6 (PMC10481553; doi:10.1186/s12864-023-09609-6)
Supplement: Supplementary file 5 — Additional file 5. [file 12864_2023_9609_MOESM5_ESM.xlsx]

## Sheet: Sheet1
Supplementary Table 5: Details of the target genes in the QTLs region and their corresponding miRNAs
miRNAs	Genes within Major QTLs	Annotation
chr01_6028IR20S10A	LOC_Os01g70730	flowering promoting factor-like 1, putative, expressed
	LOC_Os01g66970	zinc finger, C3HC4 type domain containing protein, expressed
	LOC_Os01g63710	CDC6 - Putative DNA replication initiation protein, expressed
	LOC_Os01g72780	expressed protein
	LOC_Os01g61010	nodulin, putative, expressed
	LOC_Os12g26180	retrotransposon protein, putative, unclassified, expressed
	LOC_Os12g28430	retrotransposon protein, putative, Ty3-gypsy subclass
	LOC_Os01g70250	heat shock protein DnaJ, putative, expressed
	LOC_Os12g28670	retrotransposon protein, putative, unclassified
	LOC_Os01g71350	glycosyl hydrolases family 17, putative, expressed
chr04_25735S14AStr	LOC_Os01g62244	ubiquitin-conjugating enzyme, putative, expressed
	LOC_Os01g59160	UBA/TS-N domain containing protein, expressed
	LOC_Os01g70250	heat shock protein DnaJ, putative, expressed
	LOC_Os01g62480	laccase precursor protein, putative, expressed
	LOC_Os12g25170	NB-ARC domain containing disease resistance protein, putative, expressed
	LOC_Os12g27210	expressed protein
	LOC_Os12g28830	retrotransposon protein, putative, unclassified, expressed
chr11_38583S14AStr	LOC_Os01g68790	RNA recognition motif containing protein, putative, expressed
chr12_38018S7AVan	LOC_Os01g72230	stromal membrane-associated protein, putative, expressed
	LOC_Os01g59260	transposon protein, putative, CACTA, En/Spm sub-class, expressed
	LOC_Os12g28810	transposon protein, putative, CACTA, En/Spm sub-class, expressed
	LOC_Os12g29230	transposon protein, putative, CACTA, En/Spm sub-class, expressed
	LOC_Os01g63760	transposon protein, putative, CACTA, En/Spm sub-class, expressed
	LOC_Os03g54150	expressed protein
	LOC_Os03g54840	hypothetical protein
	LOC_Os01g68589	LTPL39 - Protease inhibitor/seed storage/LTP family protein precursor, expressed
	LOC_Os01g59440	BRASSINOSTEROID INSENSITIVE 1-associated receptor kinase 1 precursor, putative, expressed
osa-miR156k	LOC_Os01g69830	OsSPL2 - SBP-box gene family member, expressed
	LOC_Os01g68010	TBC domain containing protein, expressed
osa-miR2091-5p	LOC_Os01g72780	expressed protein
	LOC_Os01g73310	actin, putative, expressed
osa-miR2919	LOC_Os01g71620	expressed protein
	LOC_Os01g69990	GYF domain containing protein, putative, expressed
	LOC_Os01g61880	respiratory burst oxidase, putative, expressed
	LOC_Os12g27096	retrotransposon protein, putative, Ty1-copia subclass, expressed
	LOC_Os01g63150	retrotransposon protein, putative, Ty3-gypsy subclass, expressed
	LOC_Os01g69920	histidine kinase, putative, expressed
	LOC_Os01g65920	F-box/LRR-repeat protein 2, putative, expressed
	LOC_Os01g63620	expressed protein
	LOC_Os01g64790	AP2 domain containing protein, expressed
	LOC_Os01g65410	serine hydroxymethyltransferase, mitochondrial precursor, putative, expressed
	LOC_Os12g26220	expressed protein
	LOC_Os01g67490	OTU-like cysteine protease family protein, putative, expressed
	LOC_Os01g68030	expressed protein
	LOC_Os01g68160	ZOS1-22 - C2H2 zinc finger protein, expressed
	LOC_Os01g70500	expressed protein
	LOC_Os01g63880	expressed protein
	LOC_Os01g66890	BTBZ1 - Bric-a-Brac, Tramtrack, and Broad Complex BTB domain with TAZ zinc finger and Calmodulin-binding domains, expressed
	LOC_Os01g72000	armadillo repeat-containing protein, putative, expressed
	LOC_Os01g63180	laccase-6 precursor, putative, expressed
osa-miR3979-3p	LOC_Os01g61170	prenylated rab acceptor, putative, expressed
	LOC_Os01g72000	armadillo repeat-containing protein, putative, expressed
	LOC_Os01g72890	transposon protein, putative, CACTA, En/Spm sub-class, expressed
osa-miR528-5p	LOC_Os01g57990	expressed protein
	LOC_Os01g62600	laccase precursor protein, putative, expressed
	LOC_Os01g71840	retrotransposon protein, putative, unclassified, expressed
osa-miR530-5p	LOC_Os01g69900	CBS domain-containing protein, putative, expressed
	LOC_Os01g64820	POLA1 - Putative DNA polymerase alpha catalytic subunit, expressed
osa-miR531a	LOC_Os01g59819	Os1bglu2 - beta-glucosidase homologue, similar to G. max isohydroxyurate hydrolase, expressed
	LOC_Os01g62130	ZOS1-14 - C2H2 zinc finger protein, expressed
osa-miR531b	LOC_Os01g61480	helix-loop-helix DNA-binding domain containing protein, expressed
	LOC_Os01g59819	Os1bglu2 - beta-glucosidase homologue, similar to G. max isohydroxyurate hydrolase, expressed
osa-miR820a	LOC_Os03g55030	UDP-glucoronosyl and UDP-glucosyl transferase domain containing protein, expressed
	LOC_Os03g55010	UDP-glucoronosyl and UDP-glucosyl transferase domain containing protein, expressed
osa-miR399j	LOC_Os03g54220	expressed protein
osa-miR396a-3p	LOC_Os01g72890	transposon protein, putative, CACTA, En/Spm sub-class, expressed
