# Supplementary material for: Integration of miRNA dynamics and drought tolerant QTLs in rice reveals the role of miR2919 in drought stress response
Source: BMC Genomics. 2023 Sep 6;24:526. doi: 10.1186/s12864-023-09609-6 (PMC10481553; doi:10.1186/s12864-023-09609-6)
Supplement: Supplementary file 6 — Additional file 6. [file 12864_2023_9609_MOESM6_ESM.xlsx]

## Sheet: 6A
Supplementary Table 6A: Sequence variation details of selected miRNA and in promoter					* Blank coulmn means no SNP
Gene Id	bp position	N22	IR64
2919_precursor
2919_promoter	87	G	Del
	1428	T	A

## Sheet: 6B
Supplementary Table 6B: Amino acid variation details of selected miRNA target genes				* Blank coulmn means no SNP
Gene Id	bp position	N22	IR64
LOC_Os01g61880
LOC_Os01g63150	295	H	P
	494	L	S
	589	E	G
	642	R	H
	645	S	G
	679	V	A
	699	S	N
	765	C	Y
	775	W	C
	857	S	F
	907	S	L
	1087	G	R
	1095	R	C
	1332	R	Del
LOC_Os01g63180	316	R	Q
	318	T	M
	402	D	N
LOC_Os01g63620	49	Q	H
LOC_Os01g63880
LOC_Os01g64790
LOC_Os01g65410
LOC_Os01g65920
LOC_Os01g66890	22	G	S
	33	F	L
	46	T	N
	139	Q	H
	229	Q	G
LOC_Os01g67490	141	L	P
LOC_Os01g68030
LOC_Os01g68160	164	N	R
	301	P	T
LOC_Os01g69920
LOC_Os01g69990
LOC_Os01g70500
LOC_Os01g71620	2	Y	H
	34	S	P
	40	F	L
	42	S	N
	44	I	T
	47	P	L
LOC_Os01g72000	439	I	T
LOC_Os12g26220	Seq_not available
LOC_Os12g27096	28	S	G
	78	G	D
	220	S	L
	450	A	V
	606	Q	R
	638	M	L
	655	Del	N
	698	N	I
	702	Del	W
	709	S	G
	764	N	S
	787	S	Y
	789	E	G
	849	V	I
	963	G	X
	968	A	T
	973	A	V
	1116	L	P
	1176	L	Del
	1320	N	D
	1347	R	Del
	1375	Q	R
	1492	L	M
	1538	L	H
	1574	I	T
	1598	I	V
	1622	V	I
	1634	D	N
	1694	G	R
	1698	I	T
